# Supplementary material for: Logical gates in ensembles of proteinoid microspheres
Source: PLoS One. 2023 Sep 18;18(9):e0289433. doi: 10.1371/journal.pone.0289433 (PMC10506713; doi:10.1371/journal.pone.0289433)
Supplement: S1 File — The current (in μA) is reported as a function of time (in s) under an applied potential. (XLSX) [file pone.0289433.s001.xlsx]

## Sheet: Sheet1
CA i vs t
s	µA
0	-0.166893
0.1	-0.166893
0.2	-0.166893
0.3	-0.119209
0.4	-0.166893
0.5	-0.236034
0.6	-0.236034
0.7	-0.236034
0.8	-0.236034
0.9	-0.236034
1	-0.240088
1.1	-0.244379
1.2	-0.243902
1.3	-0.243902
1.4	-0.244487
1.5	-0.244738
1.6	-0.245405
1.7	-0.245119
1.8	-0.245405
1.9	-0.245751
2	-0.246216
2.1	-0.246264
2.2	-0.246597
2.3	-0.246407
2.4	-0.24655
2.5	-0.246073
2.6	-0.246359
2.7	-0.24655
2.8	-0.246311
2.9	-0.246156
3	-0.245882
3.1	-0.245882
3.2	-0.246168
3.3	-0.24593
3.4	-0.245977
3.5	-0.245691
3.6	-0.245501
3.7	-0.245834
3.8	-0.246073
3.9	-0.245787
4	-0.24469
4.1	-0.245262
4.2	-0.246454
4.3	-0.24612
4.4	-0.245882
4.5	-0.246168
4.6	-0.246359
4.7	-0.245977
4.8	-0.245644
4.9	-0.245739
5	-0.24612
5.1	-0.246013
5.2	-0.246168
5.3	-0.246025
5.4	-0.245977
5.5	-0.245596
5.6	-0.246407
5.7	-0.246025
5.8	-0.246597
5.9	-0.247026
6	-0.246931
6.1	-0.246502
6.2	-0.245214
6.3	-0.24612
6.4	-0.245501
6.5	-0.245691
6.6	-0.244928
6.7	-0.245596
6.8	-0.245358
6.9	-0.245358
7	-0.245358
7.1	-0.245358
7.2	-0.245358
7.3	-0.245214
7.4	-0.245405
7.5	-0.245024
7.6	-0.245071
7.7	-0.245214
7.8	-0.244928
7.9	-0.245167
8	-0.245024
8.1	-0.244833
8.2	-0.244976
8.3	-0.244976
8.4	-0.244797
8.5	-0.24469
8.6	-0.244547
8.7	-0.244642
8.8	-0.244547
8.9	-0.244499
9	-0.243832
9.1	-0.244261
9.2	-0.243975
9.3	-0.243736
9.4	-0.243593
9.5	-0.243498
9.6	-0.243546
9.7	-0.243402
9.8	-0.243259
9.9	-0.243152
10	-0.243021
10.1	-0.242926
10.2	-0.243355
10.3	-0.243164
10.4	-0.243498
10.5	-0.243784
10.6	-0.243498
10.7	-0.244118
10.8	-0.243927
10.9	-0.243593
11	-0.243736
11.1	-0.243927
11.2	-0.244022
11.3	-0.243855
11.4	-0.243689
11.5	-0.243784
11.6	-0.243689
11.7	-0.243593
11.8	-0.24345
11.9	-0.244118
12	-0.243832
12.1	-0.243593
12.2	-0.243641
12.3	-0.243641
12.4	-0.24345
12.5	-0.243927
12.6	-0.243498
12.7	-0.243784
12.8	-0.243069
12.9	-0.243259
13	-0.243355
13.1	-0.243689
13.2	-0.243832
13.3	-0.244118
13.4	-0.24407
13.5	-0.244189
13.6	-0.244308
13.7	-0.244261
13.8	-0.244404
13.9	-0.244118
14	-0.244213
14.1	-0.244499
14.2	-0.244499
14.3	-0.244499
14.4	-0.245119
14.5	-0.245071
14.6	-0.244595
14.7	-0.243927
14.8	-0.243689
14.9	-0.243355
15	-0.24407
15.1	-0.243736
15.2	-0.243021
15.3	-0.243498
15.4	-0.243212
15.5	-0.243021
15.6	-0.243069
15.7	-0.243116
15.8	-0.242353
15.9	-0.242592
16	-0.243021
16.1	-0.242926
16.2	-0.242735
16.3	-0.242735
16.4	-0.242687
16.5	-0.242687
16.6	-0.24202
16.7	-0.242353
16.8	-0.241781
16.9	-0.242115
17	-0.242115
17.1	-0.241924
17.2	-0.241829
17.3	-0.241531
17.4	-0.241257
17.5	-0.241114
17.6	-0.2414
17.7	-0.241495
17.8	-0.240494
17.9	-0.240208
18	-0.240685
18.1	-0.241447
18.2	-0.24078
18.3	-0.241304
18.4	-0.24202
18.5	-0.2414
18.6	-0.24078
18.7	-0.241972
18.8	-0.242449
18.9	-0.24202
19	-0.242973
19.1	-0.241924
19.2	-0.241686
19.3	-0.241447
19.4	-0.241686
19.5	-0.242115
19.6	-0.241781
19.7	-0.241447
19.8	-0.241209
19.9	-0.241257
20	-0.24159
20.1	-0.241638
20.2	-0.241447
20.3	-0.241352
20.4	-0.241209
20.5	-0.241495
20.6	-0.24159
20.7	-0.241781
20.8	-0.24202
20.9	-0.242592
21	-0.242878
21.1	-0.242556
21.2	-0.242401
21.3	-0.242353
21.4	-0.242449
21.5	-0.242401
21.6	-0.242592
21.7	-0.242735
21.8	-0.242449
21.9	-0.24202
22	-0.24202
22.1	-0.24202
22.2	-0.241543
22.3	-0.241304
22.4	-0.241352
22.5	-0.241543
22.6	-0.24159
22.7	-0.241543
22.8	-0.241447
22.9	-0.240732
23	-0.24078
23.1	-0.240875
23.2	-0.240971
23.3	-0.241018
23.4	-0.240923
23.5	-0.240732
23.6	-0.240685
23.7	-0.240685
23.8	-0.240637
23.9	-0.240637
24	-0.240458
24.1	-0.240208
24.2	-0.240351
24.3	-0.239683
24.4	-0.239397
24.5	-0.239492
24.6	-0.239492
24.7	-0.239349
24.8	-0.239159
24.9	-0.240065
25	-0.23954
25.1	-0.239922
25.2	-0.239254
25.3	-0.23954
25.4	-0.239111
25.5	-0.239016
25.6	-0.239206
25.7	-0.239779
25.8	-0.240303
25.9	-0.240017
26	-0.240351
26.1	-0.239826
26.2	-0.240053
26.3	-0.240017
26.4	-0.240017
26.5	-0.239635
26.6	-0.239969
26.7	-0.239683
26.8	-0.239492
26.9	-0.240685
27	-0.239397
27.1	-0.237394
27.2	-0.238539
27.3	-0.239111
27.4	-0.23768
27.5	-0.240398
27.6	-0.241829
27.7	-0.239826
27.8	-0.239826
27.9	-0.239969
28	-0.23954
28.1	-0.239779
28.2	-0.239588
28.3	-0.238777
28.4	-0.239254
28.5	-0.237061
28.6	-0.236536
28.7	-0.237108
28.8	-0.236727
28.9	-0.238348
29	-0.240065
29.1	-0.238634
29.2	-0.238157
29.3	-0.236917
29.4	-0.239397
29.5	-0.232292
29.6	-0.237204
29.7	-0.233007
29.8	-0.239826
29.9	-0.238348
30	-0.236774
30.1	-0.243689
30.2	-0.238539
30.3	-0.241447
30.4	-0.23749
30.5	-0.23768
30.6	-0.237788
30.7	-0.238014
30.8	-0.237967
30.9	-0.238014
31	-0.237919
31.1	-0.237776
31.2	-0.237585
31.3	-0.237585
31.4	-0.237633
31.5	-0.237347
31.6	-0.236584
31.7	-0.238253
31.8	-0.237561
31.9	-0.23768
32	-0.237728
32.1	-0.237585
32.2	-0.237537
32.3	-0.237537
32.4	-0.237442
32.5	-0.237394
32.6	-0.237442
32.7	-0.237442
32.8	-0.237406
32.9	-0.237347
33	-0.237394
33.1	-0.237061
33.2	-0.236965
33.3	-0.236774
33.4	-0.236965
33.5	-0.236917
33.6	-0.236917
33.7	-0.236894
33.8	-0.23687
33.9	-0.23687
34	-0.236774
34.1	-0.236631
34.2	-0.236488
34.3	-0.236631
34.4	-0.236584
34.5	-0.236584
34.6	-0.236679
34.7	-0.236679
34.8	-0.236774
34.9	-0.236727
35	-0.236822
35.1	-0.236774
35.2	-0.236774
35.3	-0.236774
35.4	-0.236739
35.5	-0.236679
35.6	-0.236727
35.7	-0.236584
35.8	-0.236631
35.9	-0.236536
36	-0.236536
36.1	-0.236536
36.2	-0.236488
36.3	-0.236488
36.4	-0.236393
36.5	-0.236393
36.6	-0.236393
36.7	-0.236345
36.8	-0.236345
36.9	-0.236298
37	-0.236298
37.1	-0.23625
37.2	-0.23625
37.3	-0.23625
37.4	-0.236202
37.5	-0.236202
37.6	-0.236202
37.7	-0.236202
37.8	-0.236202
37.9	-0.23625
38	-0.236202
38.1	-0.236155
38.2	-0.236202
38.3	-0.23625
38.4	-0.236202
38.5	-0.236202
38.6	-0.23625
38.7	-0.236202
38.8	-0.236155
38.9	-0.236155
39	-0.236155
39.1	-0.236155
39.2	-0.236155
39.3	-0.236155
39.4	-0.236155
39.5	-0.236155
39.6	-0.236155
39.7	-0.236107
39.8	-0.236012
39.9	-0.235916
40	-0.235868
40.1	-0.235725
40.2	-0.235773
40.3	-0.235678
40.4	-0.235582
40.5	-0.235535
40.6	-0.235678
40.7	-0.235535
40.8	-0.235487
40.9	-0.235439
41	-0.235487
41.1	-0.235439
41.2	-0.235439
41.3	-0.235392
41.4	-0.235344
41.5	-0.235344
41.6	-0.235296
41.7	-0.235249
41.8	-0.235249
41.9	-0.235201
42	-0.235201
42.1	-0.235201
42.2	-0.235153
42.3	-0.235106
42.4	-0.235106
42.5	-0.235106
42.6	-0.23501
42.7	-0.23501
42.8	-0.23501
42.9	-0.23501
43	-0.234998
43.1	-0.234983
43.2	-0.234962
43.3	-0.234962
43.4	-0.234962
43.5	-0.234915
43.6	-0.234819
43.7	-0.234772
43.8	-0.234629
43.9	-0.234629
44	-0.234581
44.1	-0.234438
44.2	-0.23439
44.3	-0.234438
44.4	-0.234343
44.5	-0.234438
44.6	-0.234343
44.7	-0.234438
44.8	-0.23439
44.9	-0.234343
45	-0.234247
45.1	-0.2342
45.2	-0.234247
45.3	-0.2342
45.4	-0.2342
45.5	-0.234247
45.6	-0.234343
45.7	-0.234343
45.8	-0.234295
45.9	-0.234343
46	-0.23439
46.1	-0.234295
46.2	-0.234343
46.3	-0.234343
46.4	-0.234247
46.5	-0.234343
46.6	-0.234247
46.7	-0.234295
46.8	-0.234235
46.9	-0.2342
47	-0.2342
47.1	-0.2342
47.2	-0.234247
47.3	-0.234152
47.4	-0.2342
47.5	-0.234152
47.6	-0.234152
47.7	-0.234104
47.8	-0.234056
47.9	-0.234104
48	-0.234009
48.1	-0.234009
48.2	-0.234009
48.3	-0.234009
48.4	-0.234009
48.5	-0.234009
48.6	-0.234009
48.7	-0.234009
48.8	-0.234009
48.9	-0.233961
49	-0.233913
49.1	-0.233961
49.2	-0.233913
49.3	-0.234009
49.4	-0.233913
49.5	-0.233961
49.6	-0.233961
49.7	-0.233985
49.8	-0.234009
49.9	-0.234009
50	-0.234056
50.1	-0.234056
50.2	-0.234104
50.3	-0.234056
50.4	-0.234009
50.5	-0.233913
50.6	-0.233961
50.7	-0.233949
50.8	-0.233961
50.9	-0.233961
51	-0.233961
51.1	-0.233913
51.2	-0.233866
51.3	-0.233866
51.4	-0.233818
51.5	-0.233723
51.6	-0.233675
51.7	-0.233627
51.8	-0.233532
51.9	-0.233532
52	-0.233532
52.1	-0.233532
52.2	-0.233532
52.3	-0.233484
52.4	-0.233484
52.5	-0.233437
52.6	-0.233437
52.7	-0.233437
52.8	-0.233484
52.9	-0.233389
53	-0.233437
53.1	-0.233389
53.2	-0.233437
53.3	-0.233389
53.4	-0.233341
53.5	-0.233389
53.6	-0.233341
53.7	-0.233341
53.8	-0.233341
53.9	-0.233246
54	-0.233198
54.1	-0.233198
54.2	-0.233198
54.3	-0.23315
54.4	-0.23315
54.5	-0.233198
54.6	-0.23315
54.7	-0.233103
54.8	-0.233103
54.9	-0.233103
55	-0.233055
55.1	-0.233103
55.2	-0.233007
55.3	-0.23296
55.4	-0.232912
55.5	-0.232769
55.6	-0.232674
55.7	-0.232721
55.8	-0.232769
55.9	-0.232817
56	-0.23296
56.1	-0.232674
56.2	-0.232769
56.3	-0.232769
56.4	-0.232769
56.5	-0.232769
56.6	-0.23296
56.7	-0.233007
56.8	-0.233103
56.9	-0.233007
57	-0.23296
57.1	-0.23315
57.2	-0.233007
57.3	-0.233198
57.4	-0.233246
57.5	-0.233246
57.6	-0.23315
57.7	-0.23315
57.8	-0.233007
57.9	-0.23296
58	-0.232912
58.1	-0.232912
58.2	-0.233007
58.3	-0.23315
58.4	-0.233103
58.5	-0.233139
58.6	-0.23315
58.7	-0.23315
58.8	-0.233091
58.9	-0.233007
59	-0.233055
59.1	-0.233007
59.2	-0.232948
59.3	-0.232864
59.4	-0.232864
59.5	-0.232841
59.6	-0.232864
59.7	-0.232769
59.8	-0.232864
59.9	-0.232912
60	-0.23296
60.1	-0.232817
60.2	-0.232864
60.3	-0.232769
60.4	-0.232721
60.5	-0.232864
60.6	-0.232912
60.7	-0.232864
60.8	-0.232864
60.9	-0.232864
61	-0.23296
61.1	-0.23296
61.2	-0.23296
61.3	-0.232972
61.4	-0.232987
61.5	-0.233007
61.6	-0.232931
61.7	-0.232864
61.8	-0.232864
61.9	-0.232769
62	-0.232864
62.1	-0.23296
62.2	-0.232864
62.3	-0.232864
62.4	-0.232864
62.5	-0.232864
62.6	-0.232864
62.7	-0.23296
62.8	-0.23768
62.9	-0.246979
63	-0.233723
63.1	-0.22843
63.2	-0.233294
63.3	-0.23358
63.4	-0.233246
63.5	-0.232769
63.6	-0.232578
63.7	-0.232292
63.8	-0.232244
63.9	-0.232435
64	-0.232388
64.1	-0.232197
64.2	-0.232388
64.3	-0.232531
64.4	-0.232435
64.5	-0.232435
64.6	-0.232244
64.7	-0.232101
64.8	-0.232388
64.9	-0.23234
65	-0.232244
65.1	-0.232244
65.2	-0.232292
65.3	-0.232388
65.4	-0.232292
65.5	-0.232197
65.6	-0.232149
65.7	-0.232101
65.8	-0.232101
65.9	-0.232149
66	-0.232113
66.1	-0.232101
66.2	-0.232101
66.3	-0.232006
66.4	-0.232006
66.5	-0.231958
66.6	-0.231911
66.7	-0.231863
66.8	-0.231958
66.9	-0.231768
67	-0.231577
67.1	-0.231529
67.2	-0.231482
67.3	-0.231625
67.4	-0.231577
67.5	-0.231768
67.6	-0.231815
67.7	-0.231815
67.8	-0.23172
67.9	-0.231625
68	-0.231482
68.1	-0.231434
68.2	-0.231148
68.3	-0.230957
68.4	-0.231148
68.5	-0.231768
68.6	-0.23172
68.7	-0.231577
68.8	-0.231195
68.9	-0.231148
69	-0.231529
69.1	-0.231625
69.2	-0.23172
69.3	-0.231625
69.4	-0.23172
69.5	-0.231672
69.6	-0.231577
69.7	-0.231577
69.8	-0.231625
69.9	-0.231577
70	-0.231625
70.1	-0.231577
70.2	-0.231625
70.3	-0.231577
70.4	-0.231577
70.5	-0.231625
70.6	-0.231577
70.7	-0.231529
70.8	-0.231529
70.9	-0.231482
71	-0.231577
71.1	-0.231529
71.2	-0.231577
71.3	-0.231529
71.4	-0.231529
71.5	-0.231482
71.6	-0.231482
71.7	-0.231482
71.8	-0.231482
71.9	-0.231482
72	-0.231505
72.1	-0.231529
72.2	-0.231529
72.3	-0.231625
72.4	-0.231625
72.5	-0.23172
72.6	-0.23172
72.7	-0.231768
72.8	-0.231768
72.9	-0.23172
73	-0.231625
73.1	-0.23172
73.2	-0.231672
73.3	-0.23172
73.4	-0.23172
73.5	-0.231768
73.6	-0.231768
73.7	-0.231732
73.8	-0.231672
73.9	-0.23172
74	-0.231577
74.1	-0.231482
74.2	-0.231434
74.3	-0.231339
74.4	-0.231339
74.5	-0.231339
74.6	-0.231339
74.7	-0.231339
74.8	-0.231339
74.9	-0.231195
75	-0.231148
75.1	-0.23116
75.2	-0.231148
75.3	-0.231148
75.4	-0.231148
75.5	-0.2311
75.6	-0.231148
75.7	-0.2311
75.8	-0.231052
75.9	-0.2311
76	-0.231052
76.1	-0.231052
76.2	-0.231029
76.3	-0.231005
76.4	-0.231005
76.5	-0.230957
76.6	-0.231005
76.7	-0.230957
76.8	-0.230909
76.9	-0.230909
77	-0.230909
77.1	-0.230909
77.2	-0.230909
77.3	-0.230909
77.4	-0.230766
77.5	-0.230719
77.6	-0.230719
77.7	-0.230576
77.8	-0.230433
77.9	-0.230528
78	-0.230528
78.1	-0.230528
78.2	-0.230528
78.3	-0.230576
78.4	-0.23048
78.5	-0.230385
78.6	-0.230385
78.7	-0.230385
78.8	-0.230337
78.9	-0.230289
79	-0.230385
79.1	-0.23048
79.2	-0.230528
79.3	-0.230433
79.4	-0.230528
79.5	-0.230623
79.6	-0.230576
79.7	-0.230576
79.8	-0.230576
79.9	-0.230576
80	-0.230623
80.1	-0.230623
80.2	-0.230528
80.3	-0.230528
80.4	-0.230528
80.5	-0.230433
80.6	-0.230433
80.7	-0.23048
80.8	-0.230433
80.9	-0.23048
81	-0.23048
81.1	-0.230528
81.2	-0.23048
81.3	-0.230528
81.4	-0.23048
81.5	-0.230433
81.6	-0.230433
81.7	-0.230433
81.8	-0.23048
81.9	-0.230433
82	-0.230385
82.1	-0.230385
82.2	-0.23048
82.3	-0.230337
82.4	-0.230099
82.5	-0.230194
82.6	-0.230289
82.7	-0.230289
82.8	-0.230385
82.9	-0.230337
83	-0.230385
83.1	-0.230433
83.2	-0.230433
83.3	-0.23048
83.4	-0.230528
83.5	-0.230576
83.6	-0.230623
83.7	-0.230576
83.8	-0.230623
83.9	-0.230564
84	-0.230528
84.1	-0.230528
84.2	-0.23048
84.3	-0.23048
84.4	-0.230528
84.5	-0.230528
84.6	-0.230433
84.7	-0.23048
84.8	-0.224496
84.9	-0.215078
85	-0.221992
85.1	-0.232578
85.2	-0.228764
85.3	-0.230862
85.4	-0.231005
85.5	-0.2311
85.6	-0.231148
85.7	-0.231386
85.8	-0.230671
85.9	-0.229813
86	-0.230957
86.1	-0.230433
86.2	-0.230671
86.3	-0.229479
86.4	-0.230242
86.5	-0.231148
86.6	-0.231291
86.7	-0.233818
86.8	-0.233532
86.9	-0.232483
87	-0.231911
87.1	-0.231815
87.2	-0.231148
87.3	-0.230385
87.4	-0.230623
87.5	-0.230671
87.6	-0.230671
87.7	-0.230528
87.8	-0.230766
87.9	-0.230385
88	-0.230528
88.1	-0.231195
88.2	-0.230766
88.3	-0.230242
88.4	-0.229765
88.5	-0.230516
88.6	-0.230298
88.7	-0.230385
88.8	-0.230528
88.9	-0.230862
89	-0.230528
89.1	-0.230003
89.2	-0.229956
89.3	-0.231625
89.4	-0.226713
89.5	-0.230289
89.6	-0.226952
89.7	-0.229908
89.8	-0.228144
89.9	-0.229145
90	-0.229956
90.1	-0.229956
90.2	-0.229598
90.3	-0.229193
90.4	-0.229288
90.5	-0.229431
90.6	-0.229479
90.7	-0.229503
90.8	-0.229431
90.9	-0.22967
91	-0.229908
91.1	-0.229956
91.2	-0.230289
91.3	-0.230003
91.4	-0.230242
91.5	-0.229956
91.6	-0.229813
91.7	-0.229765
91.8	-0.22967
91.9	-0.229801
92	-0.22986
92.1	-0.229908
92.2	-0.230003
92.3	-0.229956
92.4	-0.230099
92.5	-0.22986
92.6	-0.230194
92.7	-0.230003
92.8	-0.229622
92.9	-0.229813
93	-0.230003
93.1	-0.22986
93.2	-0.230146
93.3	-0.229908
93.4	-0.229956
93.5	-0.22992
93.6	-0.229908
93.7	-0.229908
93.8	-0.229896
93.9	-0.229908
94	-0.22986
94.1	-0.229908
94.2	-0.229765
94.3	-0.229956
94.4	-0.22986
94.5	-0.230194
94.6	-0.229956
94.7	-0.230194
94.8	-0.23048
94.9	-0.230051
95	-0.231052
95.1	-0.230719
95.2	-0.230433
95.3	-0.229765
95.4	-0.23048
95.5	-0.230766
95.6	-0.230909
95.7	-0.230671
95.8	-0.230957
95.9	-0.230719
96	-0.230909
96.1	-0.231195
96.2	-0.230766
96.3	-0.229908
96.4	-0.229717
96.5	-0.230433
96.6	-0.2311
96.7	-0.23048
96.8	-0.23048
96.9	-0.229908
97	-0.230433
97.1	-0.229479
97.2	-0.230146
97.3	-0.229693
97.4	-0.229527
97.5	-0.229622
97.6	-0.229288
97.7	-0.2136
97.8	-0.233866
97.9	-0.195671
98	-0.228573
98.1	-0.231529
98.2	-0.230385
98.3	-0.228525
98.4	-0.230719
98.5	-0.229717
98.6	-0.230576
98.7	-0.230051
98.8	-0.229777
98.9	-0.229684
99	-0.229527
99.1	-0.229383
99.2	-0.230099
99.3	-0.229765
99.4	-0.229527
99.5	-0.228954
99.6	-0.228859
99.7	-0.228573
99.8	-0.228811
99.9	-0.227381
100	-0.230528
100.1	-0.229431
100.2	-0.22924
100.3	-0.228382
100.4	-0.228573
100.5	-0.228239
100.6	-0.228811
100.7	-0.228621
100.8	-0.22843
100.9	-0.228954
101	-0.22924
101.1	-0.229527
101.2	-0.228954
101.3	-0.229527
101.4	-0.229527
101.5	-0.230051
101.6	-0.229574
101.7	-0.229956
101.8	-0.227858
101.9	-0.231195
102	-0.228048
102.1	-0.229383
102.2	-0.229956
102.3	-0.228859
102.4	-0.228191
102.5	-0.229002
102.6	-0.229383
102.7	-0.229956
102.8	-0.228907
102.9	-0.229813
103	-0.229527
103.1	-0.229765
103.2	-0.229145
103.3	-0.229956
103.4	-0.228859
103.5	-0.229288
103.6	-0.229717
103.7	-0.229383
103.8	-0.229717
103.9	-0.230146
104	-0.229717
104.1	-0.230051
104.2	-0.229431
104.3	-0.230003
104.4	-0.230576
104.5	-0.230433
104.6	-0.230242
104.7	-0.220753
104.8	-0.222803
104.9	-0.225962
105	-0.229813
105.1	-0.23048
105.2	-0.230814
105.3	-0.230576
105.4	-0.230099
105.5	-0.229717
105.6	-0.229145
105.7	-0.228859
105.8	-0.230099
105.9	-0.230433
106	-0.229622
106.1	-0.229527
106.2	-0.229431
106.3	-0.22924
106.4	-0.229336
106.5	-0.22936
106.6	-0.229574
106.7	-0.229288
106.8	-0.228859
106.9	-0.229908
107	-0.229145
107.1	-0.229574
107.2	-0.229169
107.3	-0.228859
107.4	-0.229097
107.5	-0.22893
107.6	-0.228859
107.7	-0.228907
107.8	-0.229574
107.9	-0.229622
108	-0.230051
108.1	-0.228716
108.2	-0.22924
108.3	-0.228573
108.4	-0.228191
108.5	-0.228382
108.6	-0.228013
108.7	-0.227762
108.8	-0.227715
108.9	-0.22775
109	-0.22781
109.1	-0.227715
109.2	-0.22806
109.3	-0.228334
109.4	-0.228382
109.5	-0.228132
109.6	-0.227858
109.7	-0.227953
109.8	-0.227858
109.9	-0.228239
110	-0.228334
110.1	-0.228525
110.2	-0.228764
110.3	-0.228668
110.4	-0.228621
110.5	-0.228239
110.6	-0.228525
110.7	-0.228668
110.8	-0.228573
110.9	-0.228382
111	-0.22843
111.1	-0.228191
111.2	-0.228144
111.3	-0.228334
111.4	-0.228668
111.5	-0.228907
111.6	-0.229002
111.7	-0.228787
111.8	-0.228525
111.9	-0.228716
112	-0.228573
112.1	-0.228954
112.2	-0.228525
112.3	-0.228287
112.4	-0.228334
112.5	-0.228621
112.6	-0.228668
112.7	-0.228549
112.8	-0.22843
112.9	-0.228698
113	-0.228907
113.1	-0.228907
113.2	-0.229097
113.3	-0.229383
113.4	-0.229097
113.5	-0.229765
113.6	-0.229288
113.7	-0.22905
113.8	-0.229336
113.9	-0.229479
114	-0.229372
114.1	-0.229717
114.2	-0.228954
114.3	-0.229813
114.4	-0.229145
114.5	-0.229813
114.6	-0.229097
114.7	-0.228716
114.8	-0.228859
114.9	-0.229288
115	-0.228811
115.1	-0.228382
115.2	-0.228239
115.3	-0.228811
115.4	-0.228668
115.5	-0.229097
115.6	-0.228692
115.7	-0.228525
115.8	-0.228477
115.9	-0.228573
116	-0.228954
116.1	-0.228668
116.2	-0.228382
116.3	-0.227953
116.4	-0.228323
116.5	-0.228525
116.6	-0.22843
116.7	-0.228239
116.8	-0.227905
116.9	-0.227905
117	-0.227858
117.1	-0.227762
117.2	-0.227762
117.3	-0.227822
117.4	-0.227858
117.5	-0.227905
117.6	-0.227834
117.7	-0.227762
117.8	-0.22781
117.9	-0.227715
118	-0.227953
118.1	-0.227381
118.2	-0.227953
118.3	-0.227381
118.4	-0.227285
118.5	-0.227333
118.6	-0.227345
118.7	-0.227333
118.8	-0.227428
118.9	-0.227619
119	-0.227428
119.1	-0.227524
119.2	-0.226761
119.3	-0.227059
119.4	-0.226952
119.5	-0.226999
119.6	-0.228191
119.7	-0.227762
119.8	-0.226856
119.9	-0.227047
120	-0.228287
120.1	-0.227428
120.2	-0.228096
120.3	-0.228001
120.4	-0.227715
120.5	-0.22781
120.6	-0.228764
120.7	-0.228573
120.8	-0.227965
120.9	-0.227476
121	-0.227047
121.1	-0.227571
121.2	-0.227858
121.3	-0.227858
121.4	-0.229145
121.5	-0.22843
121.6	-0.227428
121.7	-0.227905
121.8	-0.226189
121.9	-0.226904
122	-0.227118
122.1	-0.227667
122.2	-0.227715
122.3	-0.227786
122.4	-0.228144
122.5	-0.227619
122.6	-0.226665
122.7	-0.227715
122.8	-0.228048
122.9	-0.228287
123	-0.228334
123.1	-0.227858
123.2	-0.228477
123.3	-0.228096
123.4	-0.228525
123.5	-0.227715
123.6	-0.228096
123.7	-0.226713
123.8	-0.230957
123.9	-0.228239
124	-0.22986
124.1	-0.228096
124.2	-0.22843
124.3	-0.231958
124.4	-0.233055
124.5	-0.229479
124.6	-0.227619
124.7	-0.227524
124.8	-0.228239
124.9	-0.228287
125	-0.228203
125.1	-0.228144
125.2	-0.228144
125.3	-0.227285
125.4	-0.228239
125.5	-0.227428
125.6	-0.227333
125.7	-0.22719
125.8	-0.227571
125.9	-0.227476
126	-0.227428
126.1	-0.228239
126.2	-0.227381
126.3	-0.228573
126.4	-0.227762
126.5	-0.228382
126.6	-0.228096
126.7	-0.228573
126.8	-0.228144
126.9	-0.227953
127	-0.227858
127.1	-0.22781
127.2	-0.227715
127.3	-0.227715
127.4	-0.22781
127.5	-0.227738
127.6	-0.227715
127.7	-0.227715
127.8	-0.227667
127.9	-0.227476
128	-0.22719
128.1	-0.226856
128.2	-0.226904
128.3	-0.227428
128.4	-0.228191
128.5	-0.227428
128.6	-0.227047
128.7	-0.226952
128.8	-0.228239
128.9	-0.227905
129	-0.226427
129.1	-0.227095
129.2	-0.226284
129.3	-0.226904
129.4	-0.226809
129.5	-0.226952
129.6	-0.227619
129.7	-0.226713
129.8	-0.226999
129.9	-0.226856
130	-0.226809
130.1	-0.226987
130.2	-0.226999
130.3	-0.226937
130.4	-0.226952
130.5	-0.226809
130.6	-0.226916
130.7	-0.226952
130.8	-0.226952
130.9	-0.227047
131	-0.227142
131.1	-0.227142
131.2	-0.227238
131.3	-0.22719
131.4	-0.227285
131.5	-0.226952
131.6	-0.226618
131.7	-0.227238
131.8	-0.226713
131.9	-0.227047
132	-0.227047
132.1	-0.226999
132.2	-0.226999
132.3	-0.226904
132.4	-0.227238
132.5	-0.226332
132.6	-0.226999
132.7	-0.226236
132.8	-0.227238
132.9	-0.226761
133	-0.228191
133.1	-0.226904
133.2	-0.227262
133.3	-0.226999
133.4	-0.226952
133.5	-0.227381
133.6	-0.226999
133.7	-0.227238
133.8	-0.227905
133.9	-0.227524
134	-0.227715
134.1	-0.227715
134.2	-0.227428
134.3	-0.228573
134.4	-0.227905
134.5	-0.229527
134.6	-0.228287
134.7	-0.226236
134.8	-0.227524
134.9	-0.227726
135	-0.228907
135.1	-0.228239
135.2	-0.227476
135.3	-0.228859
135.4	-0.227285
135.5	-0.227047
135.6	-0.227238
135.7	-0.226999
135.8	-0.226952
135.9	-0.227238
136	-0.227095
136.1	-0.227142
136.2	-0.227095
136.3	-0.227142
136.4	-0.227142
136.5	-0.226999
136.6	-0.226761
136.7	-0.226952
136.8	-0.226809
136.9	-0.226809
137	-0.226952
137.1	-0.227285
137.2	-0.227095
137.3	-0.22719
137.4	-0.226665
137.5	-0.226761
137.6	-0.226904
137.7	-0.226618
137.8	-0.226475
137.9	-0.226665
138	-0.226356
138.1	-0.225998
138.2	-0.226284
138.3	-0.226236
138.4	-0.225998
138.5	-0.225521
138.6	-0.225616
138.7	-0.225521
138.8	-0.225569
138.9	-0.225664
139	-0.225807
139.1	-0.22595
139.2	-0.22514
139.3	-0.225664
139.4	-0.224758
139.5	-0.225235
139.6	-0.225521
139.7	-0.225903
139.8	-0.226379
139.9	-0.226332
140	-0.226236
140.1	-0.226236
140.2	-0.226379
140.3	-0.227619
140.4	-0.224806
140.5	-0.22595
140.6	-0.226236
140.7	-0.226809
140.8	-0.226475
140.9	-0.226618
141	-0.226475
141.1	-0.226284
141.2	-0.226332
141.3	-0.226475
141.4	-0.22657
141.5	-0.226618
141.6	-0.226713
141.7	-0.226856
141.8	-0.226809
141.9	-0.227238
142	-0.226236
142.1	-0.227047
142.2	-0.226904
142.3	-0.226522
142.4	-0.226809
142.5	-0.227285
142.6	-0.227571
142.7	-0.227667
142.8	-0.227667
142.9	-0.227571
143	-0.227428
143.1	-0.227285
143.2	-0.227571
143.3	-0.227715
143.4	-0.227858
143.5	-0.22719
143.6	-0.227524
143.7	-0.226999
143.8	-0.226952
143.9	-0.226856
144	-0.226952
144.1	-0.226713
144.2	-0.227047
144.3	-0.226618
144.4	-0.226713
144.5	-0.226665
144.6	-0.226713
144.7	-0.226665
144.8	-0.226618
144.9	-0.226665
145	-0.226558
145.1	-0.226379
145.2	-0.22657
145.3	-0.226475
145.4	-0.226332
145.5	-0.226046
145.6	-0.226427
145.7	-0.22657
145.8	-0.226427
145.9	-0.226284
146	-0.226332
146.1	-0.226332
146.2	-0.226046
146.3	-0.226904
146.4	-0.22595
146.5	-0.226332
146.6	-0.225903
146.7	-0.225092
146.8	-0.225092
146.9	-0.224985
147	-0.224949
147.1	-0.224806
147.2	-0.224949
147.3	-0.224758
147.4	-0.225187
147.5	-0.225044
147.6	-0.224901
147.7	-0.225092
147.8	-0.22533
147.9	-0.225092
148	-0.225616
148.1	-0.22595
148.2	-0.22595
148.3	-0.225807
148.4	-0.226046
148.5	-0.225521
148.6	-0.225712
148.7	-0.225998
148.8	-0.226046
148.9	-0.225938
149	-0.225807
149.1	-0.225903
149.2	-0.225807
149.3	-0.225998
149.4	-0.226046
149.5	-0.226236
149.6	-0.225712
149.7	-0.226046
149.8	-0.226093
149.9	-0.226141
150	-0.226093
150.1	-0.226427
150.2	-0.22595
150.3	-0.226284
150.4	-0.225998
150.5	-0.226213
150.6	-0.226332
150.7	-0.226236
150.8	-0.226046
150.9	-0.226332
151	-0.22657
151.1	-0.226904
151.2	-0.226713
151.3	-0.226904
151.4	-0.226999
151.5	-0.226713
151.6	-0.226952
151.7	-0.226761
151.8	-0.226618
151.9	-0.227095
152	-0.22719
152.1	-0.226999
152.2	-0.227047
152.3	-0.226809
152.4	-0.226618
152.5	-0.226236
152.6	-0.226379
152.7	-0.226189
152.8	-0.226236
152.9	-0.226141
153	-0.226236
153.1	-0.226093
153.2	-0.226141
153.3	-0.226141
153.4	-0.226105
153.5	-0.226046
153.6	-0.226093
153.7	-0.226141
153.8	-0.226093
153.9	-0.226105
154	-0.226093
154.1	-0.226093
154.2	-0.226141
154.3	-0.226046
154.4	-0.225903
154.5	-0.225903
154.6	-0.225903
154.7	-0.225855
154.8	-0.225783
154.9	-0.225664
155	-0.225712
155.1	-0.225664
155.2	-0.22576
155.3	-0.225712
155.4	-0.225521
155.5	-0.225664
155.6	-0.225569
155.7	-0.225187
155.8	-0.224567
155.9	-0.224889
156	-0.224854
156.1	-0.224949
156.2	-0.226141
156.3	-0.225998
156.4	-0.224472
156.5	-0.22514
156.6	-0.22452
156.7	-0.22452
156.8	-0.224567
156.9	-0.224699
157	-0.224758
157.1	-0.224949
157.2	-0.225163
157.3	-0.225426
157.4	-0.225521
157.5	-0.225438
157.6	-0.225235
157.7	-0.225569
157.8	-0.225378
157.9	-0.225473
158	-0.225855
158.1	-0.225378
158.2	-0.225616
158.3	-0.225187
158.4	-0.225378
158.5	-0.225903
158.6	-0.224567
158.7	-0.225187
158.8	-0.226141
158.9	-0.225807
159	-0.226189
159.1	-0.225473
159.2	-0.225616
159.3	-0.22576
159.4	-0.225616
159.5	-0.225235
159.6	-0.225521
159.7	-0.225807
159.8	-0.225664
159.9	-0.225652
160	-0.225473
160.1	-0.225664
160.2	-0.225521
160.3	-0.22576
160.4	-0.225903
160.5	-0.225569
160.6	-0.225903
160.7	-0.225998
160.8	-0.225986
160.9	-0.225998
161	-0.226046
161.1	-0.22595
161.2	-0.226046
161.3	-0.226093
161.4	-0.226093
161.5	-0.226439
161.6	-0.227047
161.7	-0.226522
161.8	-0.226761
161.9	-0.226511
162	-0.226427
162.1	-0.226332
162.2	-0.22576
162.3	-0.225616
162.4	-0.225998
162.5	-0.22595
162.6	-0.225712
162.7	-0.225903
162.8	-0.225378
162.9	-0.225235
163	-0.225557
163.1	-0.225807
163.2	-0.225807
163.3	-0.225724
163.4	-0.225616
163.5	-0.225664
163.6	-0.225545
163.7	-0.225283
163.8	-0.225616
163.9	-0.226046
164	-0.225378
164.1	-0.22576
164.2	-0.225569
164.3	-0.225807
164.4	-0.22533
164.5	-0.225664
164.6	-0.225283
164.7	-0.225616
164.8	-0.225712
164.9	-0.225557
165	-0.225473
165.1	-0.225426
165.2	-0.225283
165.3	-0.225283
165.4	-0.225426
165.5	-0.225521
165.6	-0.225438
165.7	-0.225378
165.8	-0.225426
165.9	-0.225283
166	-0.225473
166.1	-0.22533
166.2	-0.225426
166.3	-0.22533
166.4	-0.22514
166.5	-0.225235
166.6	-0.225283
166.7	-0.225521
166.8	-0.22514
166.9	-0.225426
167	-0.225235
167.1	-0.225235
167.2	-0.225187
167.3	-0.225092
167.4	-0.224997
167.5	-0.225092
167.6	-0.224985
167.7	-0.224949
167.8	-0.224901
167.9	-0.22471
168	-0.224997
168.1	-0.224734
168.2	-0.224615
168.3	-0.224615
168.4	-0.22471
168.5	-0.224639
168.6	-0.224615
168.7	-0.224615
168.8	-0.22471
168.9	-0.224758
169	-0.22471
169.1	-0.224567
169.2	-0.224615
169.3	-0.224687
169.4	-0.224806
169.5	-0.224758
169.6	-0.224758
169.7	-0.224615
169.8	-0.224663
169.9	-0.224949
170	-0.225092
170.1	-0.224854
170.2	-0.225092
170.3	-0.225378
170.4	-0.225092
170.5	-0.224901
170.6	-0.225044
170.7	-0.224901
170.8	-0.224997
170.9	-0.224997
171	-0.225044
171.1	-0.224997
171.2	-0.225092
171.3	-0.224997
171.4	-0.225044
171.5	-0.224973
171.6	-0.224901
171.7	-0.224949
171.8	-0.225044
171.9	-0.224997
172	-0.224854
172.1	-0.224901
172.2	-0.224937
172.3	-0.224949
172.4	-0.224886
172.5	-0.224806
172.6	-0.224854
172.7	-0.224901
172.8	-0.224854
172.9	-0.224567
173	-0.224567
173.1	-0.224806
173.2	-0.224949
173.3	-0.224901
173.4	-0.224615
173.5	-0.224901
173.6	-0.225235
173.7	-0.224901
173.8	-0.224663
173.9	-0.224758
174	-0.224806
174.1	-0.224758
174.2	-0.224854
174.3	-0.224806
174.4	-0.224854
174.5	-0.224854
174.6	-0.224949
174.7	-0.224663
174.8	-0.224854
174.9	-0.224615
175	-0.22471
175.1	-0.224854
175.2	-0.224663
175.3	-0.22576
175.4	-0.225187
175.5	-0.22471
175.6	-0.224615
175.7	-0.224854
175.8	-0.225092
175.9	-0.224567
176	-0.224854
176.1	-0.224758
176.2	-0.224854
176.3	-0.224901
176.4	-0.224901
176.5	-0.224854
176.6	-0.224806
176.7	-0.224901
176.8	-0.224854
176.9	-0.224901
177	-0.224806
177.1	-0.224806
177.2	-0.224913
177.3	-0.225044
177.4	-0.224997
177.5	-0.224961
177.6	-0.224901
177.7	-0.224901
177.8	-0.224758
177.9	-0.224854
178	-0.224615
178.1	-0.22471
178.2	-0.224818
178.3	-0.224997
178.4	-0.224949
178.5	-0.224806
178.6	-0.225616
178.7	-0.22452
178.8	-0.22533
178.9	-0.224949
179	-0.224567
179.1	-0.22471
179.2	-0.224663
179.3	-0.224854
179.4	-0.224997
179.5	-0.224997
179.6	-0.224675
179.7	-0.224234
179.8	-0.224472
179.9	-0.224901
180	-0.226189
180.1	-0.225521
180.2	-0.224949
180.3	-0.225092
180.4	-0.224663
180.5	-0.224424
180.6	-0.224901
180.7	-0.224615
180.8	-0.224734
180.9	-0.224663
181	-0.224758
181.1	-0.224806
181.2	-0.224901
181.3	-0.224806
181.4	-0.224758
181.5	-0.224687
181.6	-0.224567
181.7	-0.224615
181.8	-0.224615
181.9	-0.22446
182	-0.224377
182.1	-0.224517
182.2	-0.224663
182.3	-0.224567
182.4	-0.224615
182.5	-0.22452
182.6	-0.224591
182.7	-0.224615
182.8	-0.224615
182.9	-0.224567
183	-0.224615
183.1	-0.224663
183.2	-0.224758
183.3	-0.22471
183.4	-0.224567
183.5	-0.224615
183.6	-0.224472
183.7	-0.224472
183.8	-0.224663
183.9	-0.224603
184	-0.22452
184.1	-0.224481
184.2	-0.224424
184.3	-0.224377
184.4	-0.224448
184.5	-0.22452
184.6	-0.224472
184.7	-0.224472
184.8	-0.224424
184.9	-0.224424
185	-0.224401
185.1	-0.224377
185.2	-0.224377
185.3	-0.224377
185.4	-0.224424
185.5	-0.224234
185.6	-0.22452
185.7	-0.224377
185.8	-0.224424
185.9	-0.224424
186	-0.224329
186.1	-0.224281
186.2	-0.224532
186.3	-0.224854
186.4	-0.224663
186.5	-0.223995
186.6	-0.224997
186.7	-0.224138
186.8	-0.224281
186.9	-0.224663
187	-0.224257
187.1	-0.223948
187.2	-0.224138
187.3	-0.223995
187.4	-0.224091
187.5	-0.224043
187.6	-0.223995
187.7	-0.224186
187.8	-0.223995
187.9	-0.224186
188	-0.223948
188.1	-0.223852
188.2	-0.223661
188.3	-0.2239
188.4	-0.223566
188.5	-0.223518
188.6	-0.223661
188.7	-0.223709
188.8	-0.223852
188.9	-0.223709
189	-0.223852
189.1	-0.223757
189.2	-0.223661
189.3	-0.223709
189.4	-0.223661
189.5	-0.223614
189.6	-0.223614
189.7	-0.223554
189.8	-0.223661
189.9	-0.223328
190	-0.223614
190.1	-0.223137
190.2	-0.223375
190.3	-0.223614
190.4	-0.223948
190.5	-0.223757
190.6	-0.223661
190.7	-0.223757
190.8	-0.2239
190.9	-0.223948
191	-0.223995
191.1	-0.223983
191.2	-0.223995
191.3	-0.223995
191.4	-0.224091
191.5	-0.223995
191.6	-0.2239
191.7	-0.223995
191.8	-0.223995
191.9	-0.223995
192	-0.224043
192.1	-0.223983
192.2	-0.223948
192.3	-0.223948
192.4	-0.223924
192.5	-0.2239
192.6	-0.2239
192.7	-0.224043
192.8	-0.224091
192.9	-0.224043
193	-0.223948
193.1	-0.224043
193.2	-0.223948
193.3	-0.223948
193.4	-0.224043
193.5	-0.223852
193.6	-0.223995
193.7	-0.223995
193.8	-0.223959
193.9	-0.2239
194	-0.223948
194.1	-0.223852
194.2	-0.223995
194.3	-0.2239
194.4	-0.223995
194.5	-0.2239
194.6	-0.223566
194.7	-0.223804
194.8	-0.223709
194.9	-0.2239
195	-0.2239
195.1	-0.2239
195.2	-0.223995
195.3	-0.223995
195.4	-0.223995
195.5	-0.223888
195.6	-0.223804
195.7	-0.223757
195.8	-0.224043
195.9	-0.223995
196	-0.224138
196.1	-0.224091
196.2	-0.224234
196.3	-0.224424
196.4	-0.224472
196.5	-0.224472
196.6	-0.224472
196.7	-0.224472
196.8	-0.224472
196.9	-0.224424
197	-0.224472
197.1	-0.224567
197.2	-0.22446
197.3	-0.224424
197.4	-0.224377
197.5	-0.224424
197.6	-0.224567
197.7	-0.224329
197.8	-0.224186
197.9	-0.224424
198	-0.224281
198.1	-0.224472
198.2	-0.224424
198.3	-0.224329
198.4	-0.224329
198.5	-0.224329
198.6	-0.224043
198.7	-0.224138
198.8	-0.223948
198.9	-0.223852
199	-0.2239
199.1	-0.223614
199.2	-0.223614
199.3	-0.223757
199.4	-0.223948
199.5	-0.223852
199.6	-0.223948
199.7	-0.223995
[truncated: 248,003+ more rows]
