# Supplementary material for: Logical gates in ensembles of proteinoid microspheres
Source: PLoS One. 2023 Sep 18;18(9):e0289433. doi: 10.1371/journal.pone.0289433 (PMC10506713; doi:10.1371/journal.pone.0289433)
Supplement: S2 File — (XLSX) [file pone.0289433.s002.xlsx]

## Sheet: Sheet1
CA i vs t
s	µA
0	0.0238419
0.1	0.0238419
0.2	0.0238419
0.3	0.0238419
0.4	0.0238419
0.5	-0.0405312
0.6	-0.0405312
0.7	-0.0405312
0.8	-0.0405312
0.9	-0.0405312
1	-0.048399
1.1	-0.048399
1.2	-0.048399
1.3	-0.048399
1.4	-0.048399
1.5	-0.0499487
1.6	-0.0499964
1.7	-0.0500441
1.8	-0.0500441
1.9	-0.0500917
2	-0.0501394
2.1	-0.0501513
2.2	-0.0501871
2.3	-0.0501871
2.4	-0.0502825
2.5	-0.0504255
2.6	-0.0505209
2.7	-0.0504732
2.8	-0.0504732
2.9	-0.0505209
3	-0.0504255
3.1	-0.0504732
3.2	-0.0505686
3.3	-0.0505209
3.4	-0.0504255
3.5	-0.0503778
3.6	-0.0503778
3.7	-0.0504732
3.8	-0.0504732
3.9	-0.0504255
4	-0.0504255
4.1	-0.0504255
4.2	-0.0504255
4.3	-0.0504255
4.4	-0.0504255
4.5	-0.0504255
4.6	-0.0504255
4.7	-0.0504732
4.8	-0.0505686
4.9	-0.0509024
5	-0.0503778
5.1	-0.0497103
5.2	-0.0503302
5.3	-0.0499964
5.4	-0.0498533
5.5	-0.0504255
5.6	-0.0520945
5.7	-0.0519037
5.8	-0.0521898
5.9	-0.0513792
6	-0.0512719
6.1	-0.0506639
6.2	-0.0508547
6.3	-0.0514746
6.4	-0.0519514
6.5	-0.0509024
6.6	-0.0519276
6.7	-0.0513792
6.8	-0.0534773
6.9	-0.0514269
7	-0.0531912
7.1	-0.0513315
7.2	-0.0510454
7.3	-0.0512362
7.4	-0.0512838
7.5	-0.051403
7.6	-0.0515699
7.7	-0.0515223
7.8	-0.0505328
7.9	-0.0502348
8	-0.0488043
8.1	-0.0496626
8.2	-0.0509977
8.3	-0.0533819
8.4	-0.0548601
8.5	-0.0527143
8.6	-0.0541568
8.7	-0.053525
8.8	-0.0555277
8.9	-0.053668
9	-0.0509977
9.1	-0.0513315
9.2	-0.0529051
9.3	-0.0534773
9.4	-0.0528097
9.5	-0.053525
9.6	-0.052762
9.7	-0.052762
9.8	-0.0527501
9.9	-0.0527143
10	-0.052762
10.1	-0.0529051
10.2	-0.0531912
10.3	-0.0531912
10.4	-0.0532866
10.5	-0.0531435
10.6	-0.053525
10.7	-0.0536203
10.8	-0.0537157
10.9	-0.0539064
11	-0.0538588
11.1	-0.0540018
11.2	-0.0541449
11.3	-0.0542879
11.4	-0.0546217
11.5	-0.0547171
11.6	-0.0547171
11.7	-0.0548601
11.8	-0.0546694
11.9	-0.0548124
12	-0.0549555
12.1	-0.0550508
12.2	-0.0551939
12.3	-0.0550508
12.4	-0.0551462
12.5	-0.0551939
12.6	-0.0551939
12.7	-0.0552297
12.8	-0.0552416
12.9	-0.0552893
13	-0.0550985
13.1	-0.05548
13.2	-0.0558138
13.3	-0.0557661
13.4	-0.0558138
13.5	-0.0557661
13.6	-0.0551462
13.7	-0.0548601
13.8	-0.0541925
13.9	-0.0543356
14	-0.0540018
14.1	-0.0551462
14.2	-0.0582457
14.3	-0.059247
14.4	-0.0586271
14.5	-0.0576735
14.6	-0.0573397
14.7	-0.0567198
14.8	-0.0563383
14.9	-0.0568748
15	-0.0571966
15.1	-0.0572443
15.2	-0.0567675
15.3	-0.0564814
15.4	-0.0564337
15.5	-0.0566244
15.6	-0.0565648
15.7	-0.056529
15.8	-0.0566721
15.9	-0.0568628
16	-0.0566721
16.1	-0.0562429
16.2	-0.0564814
16.3	-0.0566721
16.4	-0.0568628
16.5	-0.0567675
16.6	-0.0568628
16.7	-0.0570536
16.8	-0.0573874
16.9	-0.0570536
17	-0.0568628
17.1	-0.0569105
17.2	-0.0569105
17.3	-0.0568628
17.4	-0.0568151
17.5	-0.0566721
17.6	-0.0557661
17.7	-0.0558615
17.8	-0.0562906
17.9	-0.0564098
18	-0.0569582
18.1	-0.056529
18.2	-0.056839
18.3	-0.057292
18.4	-0.0565767
18.5	-0.0560045
18.6	-0.0555754
18.7	-0.056529
18.8	-0.0571012
18.9	-0.057435
19	-0.0566721
19.1	-0.0567198
19.2	-0.0566363
19.3	-0.0566244
19.4	-0.056529
19.5	-0.0564337
19.6	-0.0564337
19.7	-0.0564456
19.8	-0.0564814
19.9	-0.0564337
20	-0.0565767
20.1	-0.056529
20.2	-0.0565767
20.3	-0.0565767
20.4	-0.0564814
20.5	-0.0564814
20.6	-0.0566721
20.7	-0.0567198
20.8	-0.056684
20.9	-0.0566721
21	-0.0566721
21.1	-0.0567198
21.2	-0.0568151
21.3	-0.0567198
21.4	-0.0567675
21.5	-0.0569105
21.6	-0.0570059
21.7	-0.0569582
21.8	-0.0569701
21.9	-0.0569582
22	-0.0570089
22.1	-0.0570536
22.2	-0.0570536
22.3	-0.0570536
22.4	-0.0572443
22.5	-0.057292
22.6	-0.0573397
22.7	-0.0573754
22.8	-0.057435
22.9	-0.057435
23	-0.0575304
23.1	-0.0575304
23.2	-0.0576258
23.3	-0.0576735
23.4	-0.0577211
23.5	-0.0578165
23.6	-0.0579596
23.7	-0.0580072
23.8	-0.0581503
23.9	-0.0582457
24	-0.0582457
24.1	-0.058341
24.2	-0.058341
24.3	-0.0583887
24.4	-0.0584841
24.5	-0.0584841
24.6	-0.0585794
24.7	-0.0586271
24.8	-0.0587702
24.9	-0.0589132
25	-0.0589132
25.1	-0.0588655
25.2	-0.0589132
25.3	-0.0589609
25.4	-0.0590086
25.5	-0.0589132
25.6	-0.0589609
25.7	-0.0590086
25.8	-0.0590086
25.9	-0.059104
26	-0.0590563
26.1	-0.059104
26.2	-0.0591516
26.3	-0.059104
26.4	-0.0590563
26.5	-0.0591993
26.6	-0.059247
26.7	-0.059247
26.8	-0.0593901
26.9	-0.0593901
27	-0.0593901
27.1	-0.0593901
27.2	-0.0593901
27.3	-0.0594854
27.4	-0.0595331
27.5	-0.0595808
27.6	-0.0595331
27.7	-0.0594854
27.8	-0.0595808
27.9	-0.0594854
28	-0.0595808
28.1	-0.0595808
28.2	-0.0595808
28.3	-0.0595808
28.4	-0.0595808
28.5	-0.0595331
28.6	-0.0596285
28.7	-0.0595808
28.8	-0.0595808
28.9	-0.0595808
29	-0.0596285
29.1	-0.0596762
29.2	-0.0595808
29.3	-0.0595331
29.4	-0.0595808
29.5	-0.0595808
29.6	-0.0595808
29.7	-0.0595808
29.8	-0.0595808
29.9	-0.0594854
30	-0.0595331
30.1	-0.0594854
30.2	-0.0593901
30.3	-0.0594378
30.4	-0.0595331
30.5	-0.0595331
30.6	-0.0595808
30.7	-0.0595331
30.8	-0.0596285
30.9	-0.0596285
31	-0.0595808
31.1	-0.0596166
31.2	-0.0596285
31.3	-0.0596285
31.4	-0.0596285
31.5	-0.0595808
31.6	-0.0595808
31.7	-0.0596762
31.8	-0.0596762
31.9	-0.0597239
32	-0.0597715
32.1	-0.0597239
32.2	-0.0597715
32.3	-0.0598669
32.4	-0.06001
32.5	-0.0600576
32.6	-0.0602007
32.7	-0.0603914
32.8	-0.0603437
32.9	-0.0604391
33	-0.0604868
33.1	-0.0605345
33.2	-0.0607252
33.3	-0.0607252
33.4	-0.0607729
33.5	-0.0607729
33.6	-0.0607252
33.7	-0.0608683
33.8	-0.0607729
33.9	-0.0606775
34	-0.0607252
34.1	-0.0606298
34.2	-0.0605464
34.3	-0.0604391
34.4	-0.0603914
34.5	-0.0604868
34.6	-0.0606775
34.7	-0.0608683
34.8	-0.0612497
34.9	-0.0609159
35	-0.0615358
35.1	-0.0605345
35.2	-0.0598192
35.3	-0.0607729
35.4	-0.0611544
35.5	-0.0606775
35.6	-0.0608206
35.7	-0.061059
35.8	-0.0598192
35.9	-0.0610948
36	-0.0613451
36.1	-0.0621557
36.2	-0.0605822
36.3	-0.061965
36.4	-0.0591993
36.5	-0.0602961
36.6	-0.0608683
36.7	-0.0606775
36.8	-0.0604391
36.9	-0.0600338
37	-0.0593424
37.1	-0.0596762
37.2	-0.0595331
37.3	-0.0588655
37.4	-0.0577688
37.5	-0.058341
37.6	-0.0582457
37.7	-0.0577211
37.8	-0.0576258
37.9	-0.0579596
38	-0.0578165
38.1	-0.058341
38.2	-0.058341
38.3	-0.058341
38.4	-0.0580549
38.5	-0.0577688
38.6	-0.0579119
38.7	-0.0575781
38.8	-0.0581503
38.9	-0.0589132
39	-0.0591516
39.1	-0.0594378
39.2	-0.0595808
39.3	-0.0597239
39.4	-0.0599623
39.5	-0.0599623
39.6	-0.06001
39.7	-0.0597239
39.8	-0.0599146
39.9	-0.0606775
40	-0.0613928
40.1	-0.0618219
40.2	-0.0622034
40.3	-0.0625854
40.4	-0.0629191
40.5	-0.0631099
40.6	-0.0632052
40.7	-0.0636344
40.8	-0.0636821
40.9	-0.0638251
41	-0.0639205
41.1	-0.0639682
41.2	-0.0639563
41.3	-0.0639414
41.4	-0.0639205
41.5	-0.0639205
41.6	-0.0639682
41.7	-0.0640159
41.8	-0.0640635
41.9	-0.0642066
42	-0.064445
42.1	-0.0646834
42.2	-0.0647788
42.3	-0.0648742
42.4	-0.0651126
42.5	-0.0651603
42.6	-0.0652556
42.7	-0.0654464
42.8	-0.0655417
42.9	-0.0655894
43	-0.0656848
43.1	-0.0657325
43.2	-0.0658278
43.3	-0.0659232
43.4	-0.0659709
43.5	-0.0659709
43.6	-0.0660663
43.7	-0.0661139
43.8	-0.0661139
43.9	-0.0661616
44	-0.0662093
44.1	-0.0662093
44.2	-0.0662093
44.3	-0.0661616
44.4	-0.0661616
44.5	-0.0661616
44.6	-0.0661616
44.7	-0.066257
44.8	-0.066257
44.9	-0.0663047
45	-0.0663047
45.1	-0.0663524
45.2	-0.0663524
45.3	-0.0663524
45.4	-0.0664954
45.5	-0.0665431
45.6	-0.0665431
45.7	-0.0665908
45.8	-0.0665431
45.9	-0.0666385
46	-0.0667815
46.1	-0.0667338
46.2	-0.0667815
46.3	-0.0667815
46.4	-0.0668769
46.5	-0.0669246
46.6	-0.0670199
46.7	-0.0670199
46.8	-0.0670199
46.9	-0.0670676
47	-0.0672107
47.1	-0.0672107
47.2	-0.067306
47.3	-0.0673537
47.4	-0.0673537
47.5	-0.0674014
47.6	-0.0674491
47.7	-0.0674968
47.8	-0.0674491
47.9	-0.0674968
48	-0.0675921
48.1	-0.0675921
48.2	-0.0675921
48.3	-0.0675921
48.4	-0.0674968
48.5	-0.0674491
48.6	-0.0675445
48.7	-0.0675921
48.8	-0.0676398
48.9	-0.0676398
49	-0.0676398
49.1	-0.0676398
49.2	-0.0676398
49.3	-0.0676398
49.4	-0.0676398
49.5	-0.0676398
49.6	-0.0677352
49.7	-0.0677352
49.8	-0.0677352
49.9	-0.0676875
50	-0.0677352
50.1	-0.0676875
50.2	-0.0676875
50.3	-0.0676875
50.4	-0.0677352
50.5	-0.0676875
50.6	-0.0677829
50.7	-0.0677352
50.8	-0.0677352
50.9	-0.0677352
51	-0.0677352
51.1	-0.0677352
51.2	-0.0676875
51.3	-0.0677352
51.4	-0.0677233
51.5	-0.0677352
51.6	-0.0677352
51.7	-0.0678782
51.8	-0.0679259
51.9	-0.0679259
52	-0.0679259
52.1	-0.0679259
52.2	-0.0679259
52.3	-0.0679736
52.4	-0.0679736
52.5	-0.0679736
52.6	-0.0679736
52.7	-0.0680213
52.8	-0.0681167
52.9	-0.0681167
53	-0.0681643
53.1	-0.068212
53.2	-0.0683074
53.3	-0.0683074
53.4	-0.0684028
53.5	-0.0683551
53.6	-0.0684028
53.7	-0.0684505
53.8	-0.0684505
53.9	-0.0685458
54	-0.0686412
54.1	-0.0685935
54.2	-0.0686412
54.3	-0.0686412
54.4	-0.0687366
54.5	-0.0686889
54.6	-0.0687842
54.7	-0.0687842
54.8	-0.0687842
54.9	-0.0687842
55	-0.0687842
55.1	-0.0688796
55.2	-0.0688319
55.3	-0.0688796
55.4	-0.0688796
55.5	-0.0688319
55.6	-0.0688319
55.7	-0.0688796
55.8	-0.0688796
55.9	-0.0688796
56	-0.0688319
56.1	-0.0688796
56.2	-0.0689273
56.3	-0.0688319
56.4	-0.0688796
56.5	-0.0688319
56.6	-0.0687842
56.7	-0.0687842
56.8	-0.0686889
56.9	-0.0686412
57	-0.0685935
57.1	-0.0684981
57.2	-0.0684028
57.3	-0.0683551
57.4	-0.068212
57.5	-0.0679736
57.6	-0.0677829
57.7	-0.0674491
57.8	-0.0672584
57.9	-0.0670199
58	-0.0673537
58.1	-0.0678306
58.2	-0.068069
58.3	-0.0684028
58.4	-0.0686889
58.5	-0.0689273
58.6	-0.0690703
58.7	-0.0692134
58.8	-0.0693088
58.9	-0.0694995
59	-0.0695949
59.1	-0.0696902
59.2	-0.0697379
59.3	-0.069881
59.4	-0.0699763
59.5	-0.070024
59.6	-0.070024
59.7	-0.0701194
59.8	-0.0701671
59.9	-0.0702147
60	-0.0702147
60.1	-0.0702624
60.2	-0.0704055
60.3	-0.0704532
60.4	-0.0705009
60.5	-0.0705485
60.6	-0.0705962
60.7	-0.0707393
60.8	-0.070787
60.9	-0.07093
61	-0.0709777
61.1	-0.0710254
61.2	-0.0709777
61.3	-0.0710731
61.4	-0.0711207
61.5	-0.0711207
61.6	-0.0711446
61.7	-0.0711684
61.8	-0.0711684
61.9	-0.0713115
62	-0.0713115
62.1	-0.0713115
62.2	-0.0714068
62.3	-0.0714068
62.4	-0.0714545
62.5	-0.0714068
62.6	-0.0714664
62.7	-0.0715022
62.8	-0.0715022
62.9	-0.0715976
63	-0.0716453
63.1	-0.0716453
63.2	-0.0717406
63.3	-0.0717406
63.4	-0.071836
63.5	-0.0718837
63.6	-0.0719314
63.7	-0.0720267
63.8	-0.0720744
63.9	-0.0721221
64	-0.0721221
64.1	-0.0721698
64.2	-0.0721698
64.3	-0.0721698
64.4	-0.0722175
64.5	-0.0722651
64.6	-0.0722651
64.7	-0.0723128
64.8	-0.0722651
64.9	-0.0723009
65	-0.0723128
65.1	-0.0723128
65.2	-0.0723605
65.3	-0.0723605
65.4	-0.0723367
65.5	-0.0723128
65.6	-0.0723128
65.7	-0.0723128
65.8	-0.0722651
65.9	-0.0722651
66	-0.0722175
66.1	-0.0722651
66.2	-0.0722175
66.3	-0.0722175
66.4	-0.0722055
66.5	-0.0722175
66.6	-0.0721698
66.7	-0.0722055
66.8	-0.0722175
66.9	-0.0721906
67	-0.0721698
67.1	-0.0721698
67.2	-0.0721698
67.3	-0.072134
67.4	-0.0721221
67.5	-0.0720744
67.6	-0.0720267
67.7	-0.0720744
67.8	-0.0720744
67.9	-0.071979
68	-0.071979
68.1	-0.0720267
68.2	-0.071979
68.3	-0.0718837
68.4	-0.0717883
68.5	-0.0717883
68.6	-0.0717406
68.7	-0.0716453
68.8	-0.0715499
68.9	-0.0714545
69	-0.0713115
69.1	-0.0711207
69.2	-0.070787
69.3	-0.0705009
69.4	-0.0697856
69.5	-0.069118
69.6	-0.0694041
69.7	-0.0696902
69.8	-0.0697856
69.9	-0.0699286
70	-0.0699286
70.1	-0.0699763
70.2	-0.0699286
70.3	-0.069881
70.4	-0.0698333
70.5	-0.0697379
70.6	-0.0694995
70.7	-0.0693088
70.8	-0.0690703
70.9	-0.0687842
71	-0.0684505
71.1	-0.0683551
71.2	-0.0684981
71.3	-0.0685935
71.4	-0.0687842
71.5	-0.0688796
71.6	-0.0688796
71.7	-0.0687842
71.8	-0.0686889
71.9	-0.0684981
72	-0.0683551
72.1	-0.0681643
72.2	-0.0681643
72.3	-0.068069
72.4	-0.0681167
72.5	-0.0680213
72.6	-0.0679259
72.7	-0.0677352
72.8	-0.0675445
72.9	-0.0673537
73	-0.067306
73.1	-0.0672107
73.2	-0.0669723
73.3	-0.0666385
73.4	-0.0664477
73.5	-0.0665908
73.6	-0.0666385
73.7	-0.0664954
73.8	-0.0662093
73.9	-0.0660186
74	-0.0661139
74.1	-0.0663524
74.2	-0.0664954
74.3	-0.0667338
74.4	-0.0668292
74.5	-0.0671153
74.6	-0.0672584
74.7	-0.0674968
74.8	-0.0676398
74.9	-0.0678782
75	-0.0681167
75.1	-0.0683551
75.2	-0.0685458
75.3	-0.0686889
75.4	-0.0689273
75.5	-0.0690227
75.6	-0.0691657
75.7	-0.0693088
75.8	-0.0694518
75.9	-0.0694518
76	-0.0695472
76.1	-0.0695949
76.2	-0.0695949
76.3	-0.0695472
76.4	-0.0695472
76.5	-0.0695472
76.6	-0.0694518
76.7	-0.0694518
76.8	-0.0694041
76.9	-0.0692611
77	-0.0692134
77.1	-0.069118
77.2	-0.069118
77.3	-0.0690703
77.4	-0.0690227
77.5	-0.0690227
77.6	-0.0690227
77.7	-0.0690465
77.8	-0.0690703
77.9	-0.0690703
78	-0.0690227
78.1	-0.0690227
78.2	-0.0691657
78.3	-0.0692134
78.4	-0.0692611
78.5	-0.0692968
78.6	-0.0693564
78.7	-0.0693564
78.8	-0.0694518
78.9	-0.0694995
79	-0.0695949
79.1	-0.0696425
79.2	-0.0696902
79.3	-0.0698333
79.4	-0.069881
79.5	-0.0698333
79.6	-0.0698333
79.7	-0.0697856
79.8	-0.0696425
79.9	-0.0696902
80	-0.0695472
80.1	-0.0694518
80.2	-0.0691657
80.3	-0.0687842
80.4	-0.0685935
80.5	-0.0686889
80.6	-0.0686889
80.7	-0.0687366
80.8	-0.0688319
80.9	-0.0689273
81	-0.0690227
81.1	-0.0691657
81.2	-0.0693088
81.3	-0.0696902
81.4	-0.0703101
81.5	-0.070787
81.6	-0.070787
81.7	-0.0705962
81.8	-0.0705962
81.9	-0.0705962
82	-0.0705962
82.1	-0.0703578
82.2	-0.0703101
82.3	-0.0703101
82.4	-0.0703101
82.5	-0.0702147
82.6	-0.0702147
82.7	-0.0701194
82.8	-0.0700717
82.9	-0.0700717
83	-0.0701194
83.1	-0.0700717
83.2	-0.0701194
83.3	-0.0701671
83.4	-0.0701671
83.5	-0.0702147
83.6	-0.0703101
83.7	-0.0703101
83.8	-0.0702624
83.9	-0.0703101
84	-0.0702147
84.1	-0.0701194
84.2	-0.0700717
84.3	-0.0700717
84.4	-0.0699763
84.5	-0.0699286
84.6	-0.0698333
84.7	-0.0696902
84.8	-0.0695472
84.9	-0.0694518
85	-0.0694041
85.1	-0.0693564
85.2	-0.0692134
85.3	-0.069118
85.4	-0.0690227
85.5	-0.0688319
85.6	-0.0686889
85.7	-0.0686889
85.8	-0.0686412
85.9	-0.0686412
86	-0.0687366
86.1	-0.0687366
86.2	-0.0688319
86.3	-0.0688796
86.4	-0.0689273
86.5	-0.0690703
86.6	-0.0690227
86.7	-0.0689273
86.8	-0.0688796
86.9	-0.0688319
87	-0.0687366
87.1	-0.0686889
87.2	-0.0684028
87.3	-0.0675445
87.4	-0.0668292
87.5	-0.0673537
87.6	-0.0681167
87.7	-0.0686889
87.8	-0.0688319
87.9	-0.068975
88	-0.068975
88.1	-0.0689273
88.2	-0.0688319
88.3	-0.0687366
88.4	-0.0685458
88.5	-0.068212
88.6	-0.0679259
88.7	-0.0676398
88.8	-0.067306
88.9	-0.0668769
89	-0.0669723
89.1	-0.0674014
89.2	-0.0677829
89.3	-0.0679736
89.4	-0.0681167
89.5	-0.0683074
89.6	-0.0684505
89.7	-0.0685935
89.8	-0.0686412
89.9	-0.0688319
90	-0.069118
90.1	-0.0692611
90.2	-0.0694995
90.3	-0.0696902
90.4	-0.0697379
90.5	-0.069881
90.6	-0.0699763
90.7	-0.0701671
90.8	-0.0703578
90.9	-0.0705009
91	-0.0706439
91.1	-0.0707393
91.2	-0.0708823
91.3	-0.0710254
91.4	-0.0711684
91.5	-0.0713115
91.6	-0.0714068
91.7	-0.0715022
91.8	-0.0715976
91.9	-0.0715499
92	-0.0716453
92.1	-0.0717406
92.2	-0.071836
92.3	-0.0717883
92.4	-0.0717406
92.5	-0.0716929
92.6	-0.0717406
92.7	-0.0716453
92.8	-0.0714545
92.9	-0.0714068
93	-0.0714068
93.1	-0.0713592
93.2	-0.0713115
93.3	-0.0713115
93.4	-0.0713115
93.5	-0.0713115
93.6	-0.0712638
93.7	-0.0712638
93.8	-0.0712161
93.9	-0.0712161
94	-0.0712161
94.1	-0.0712161
94.2	-0.0711684
94.3	-0.0711207
94.4	-0.0711207
94.5	-0.0711684
94.6	-0.0712638
94.7	-0.0712638
94.8	-0.0712638
94.9	-0.0713115
95	-0.0713115
95.1	-0.0712638
95.2	-0.0713592
95.3	-0.0714545
95.4	-0.0715499
95.5	-0.0716453
95.6	-0.0716453
95.7	-0.0716572
95.8	-0.0716721
95.9	-0.0716929
96	-0.0716929
96.1	-0.0717406
96.2	-0.071836
96.3	-0.0718837
96.4	-0.0720267
96.5	-0.0720267
96.6	-0.0721698
96.7	-0.0721221
96.8	-0.0722175
96.9	-0.0722651
97	-0.0724082
97.1	-0.0724082
97.2	-0.0724082
97.3	-0.0724559
97.4	-0.0723605
97.5	-0.0721698
97.6	-0.0720744
97.7	-0.0719314
97.8	-0.0718837
97.9	-0.071836
98	-0.071836
98.1	-0.071836
98.2	-0.0718837
98.3	-0.0719314
98.4	-0.0720267
98.5	-0.0720744
98.6	-0.0721698
98.7	-0.0722175
98.8	-0.0721698
98.9	-0.0723605
99	-0.0724082
99.1	-0.0725036
99.2	-0.0725513
99.3	-0.0725989
99.4	-0.0725513
99.5	-0.0725513
99.6	-0.0726109
99.7	-0.0726466
99.8	-0.0726943
99.9	-0.072742
100	-0.0727897
100.1	-0.0728374
100.2	-0.0728374
100.3	-0.0728374
100.4	-0.0729327
100.5	-0.0729327
100.6	-0.0729804
100.7	-0.0730281
100.8	-0.0729804
100.9	-0.0729804
101	-0.0730758
101.1	-0.0731711
101.2	-0.0731711
101.3	-0.0732665
101.4	-0.0733142
101.5	-0.0733619
101.6	-0.0733619
101.7	-0.0734096
101.8	-0.0734572
101.9	-0.0735049
102	-0.0734572
102.1	-0.0734572
102.2	-0.0735049
102.3	-0.0735049
102.4	-0.0735049
102.5	-0.0735049
102.6	-0.0735049
102.7	-0.0735049
102.8	-0.0733619
102.9	-0.0733619
103	-0.0732665
103.1	-0.0732665
103.2	-0.0731711
103.3	-0.0731711
103.4	-0.0731473
103.5	-0.0731235
103.6	-0.0731235
103.7	-0.0730758
103.8	-0.0730758
103.9	-0.0729804
104	-0.0729804
104.1	-0.0729327
104.2	-0.0729327
104.3	-0.072885
104.4	-0.072885
104.5	-0.072885
104.6	-0.0728374
104.7	-0.0728374
104.8	-0.0727897
104.9	-0.0726943
105	-0.0726466
105.1	-0.0725989
105.2	-0.0724559
105.3	-0.0723605
105.4	-0.0722175
105.5	-0.0720744
105.6	-0.071836
105.7	-0.0715499
105.8	-0.0700717
105.9	-0.0697379
106	-0.070024
106.1	-0.0702147
106.2	-0.0703578
106.3	-0.0705009
106.4	-0.0705962
106.5	-0.0707393
106.6	-0.0709777
106.7	-0.0710731
106.8	-0.0712161
106.9	-0.0713592
107	-0.0713592
107.1	-0.0714068
107.2	-0.0715499
107.3	-0.0715976
107.4	-0.0715499
107.5	-0.0715976
107.6	-0.0716929
107.7	-0.0717406
107.8	-0.0717883
107.9	-0.071836
108	-0.0717883
108.1	-0.0717883
108.2	-0.0717883
108.3	-0.0717406
108.4	-0.0717406
108.5	-0.0717406
108.6	-0.0717883
108.7	-0.071836
108.8	-0.071836
108.9	-0.0718837
109	-0.0720267
109.1	-0.0720267
109.2	-0.0721221
109.3	-0.0721698
109.4	-0.0721698
109.5	-0.0722651
109.6	-0.0722651
109.7	-0.0722175
109.8	-0.0722175
109.9	-0.0722651
110	-0.0724082
110.1	-0.0725036
110.2	-0.0725036
110.3	-0.0725989
110.4	-0.0725989
110.5	-0.0725989
110.6	-0.0725989
110.7	-0.0725989
110.8	-0.0725989
110.9	-0.0726466
111	-0.0725989
111.1	-0.0726466
111.2	-0.0725989
111.3	-0.0725989
111.4	-0.0725989
111.5	-0.0725513
111.6	-0.0725513
111.7	-0.0724559
111.8	-0.0724559
111.9	-0.0723605
112	-0.0723605
112.1	-0.0721698
112.2	-0.0718837
112.3	-0.0717883
112.4	-0.0714068
112.5	-0.0710254
112.6	-0.0705485
112.7	-0.0702147
112.8	-0.070024
112.9	-0.069881
113	-0.0697856
113.1	-0.069881
113.2	-0.069881
113.3	-0.0698333
113.4	-0.0698452
113.5	-0.0698333
113.6	-0.0698333
113.7	-0.0697975
113.8	-0.0697856
113.9	-0.0697379
114	-0.0695949
114.1	-0.0694995
114.2	-0.0694041
114.3	-0.0693088
114.4	-0.069118
114.5	-0.068975
114.6	-0.0687366
114.7	-0.0686412
114.8	-0.0684981
114.9	-0.0684028
115	-0.068212
115.1	-0.0681643
115.2	-0.0681643
115.3	-0.068212
115.4	-0.0682597
115.5	-0.0682597
115.6	-0.0683551
115.7	-0.0684028
115.8	-0.0684505
115.9	-0.0685935
116	-0.0688319
116.1	-0.0690227
116.2	-0.0690703
116.3	-0.0690227
116.4	-0.0691657
116.5	-0.0693088
116.6	-0.0692134
116.7	-0.0688796
116.8	-0.0690703
116.9	-0.0693088
117	-0.0692611
117.1	-0.069273
117.2	-0.0692134
117.3	-0.0693088
117.4	-0.0692611
117.5	-0.0692134
117.6	-0.069118
117.7	-0.068975
117.8	-0.0690227
117.9	-0.0689869
118	-0.0689273
118.1	-0.0690227
118.2	-0.0696902
118.3	-0.0699286
118.4	-0.0696902
118.5	-0.069881
118.6	-0.0705009
118.7	-0.0705962
118.8	-0.0702147
118.9	-0.0703578
119	-0.0707393
119.1	-0.0705962
119.2	-0.0706916
119.3	-0.0710254
119.4	-0.0716453
119.5	-0.071836
119.6	-0.0715022
119.7	-0.0716453
119.8	-0.0722175
119.9	-0.0724082
120	-0.071836
120.1	-0.0718837
120.2	-0.0722651
120.3	-0.0725989
120.4	-0.0722175
120.5	-0.071836
120.6	-0.071979
120.7	-0.0724082
120.8	-0.0726943
120.9	-0.0725513
121	-0.0721221
121.1	-0.0723128
121.2	-0.0728374
121.3	-0.072885
121.4	-0.0725989
121.5	-0.072885
121.6	-0.0731235
121.7	-0.0728374
121.8	-0.0729804
121.9	-0.0731711
122	-0.0730281
122.1	-0.0730281
122.2	-0.0730281
122.3	-0.0730281
122.4	-0.0730281
122.5	-0.0730162
122.6	-0.0730281
122.7	-0.0729804
122.8	-0.07304
122.9	-0.0731235
123	-0.0730281
123.1	-0.0733142
123.2	-0.0734096
123.3	-0.0730758
123.4	-0.0734096
123.5	-0.0736957
123.6	-0.0733619
123.7	-0.0735526
123.8	-0.0735765
123.9	-0.0736957
124	-0.0736957
124.1	-0.0739818
124.2	-0.0739341
124.3	-0.0740175
124.4	-0.0740294
124.5	-0.0741248
124.6	-0.0741248
124.7	-0.0741248
124.8	-0.0741725
124.9	-0.0741248
125	-0.0741725
125.1	-0.0740771
125.2	-0.0740294
125.3	-0.0739341
125.4	-0.0738864
125.5	-0.0737433
125.6	-0.0735526
125.7	-0.0731711
125.8	-0.072742
125.9	-0.0720267
126	-0.0713115
126.1	-0.0708823
126.2	-0.0707393
126.3	-0.0708346
126.4	-0.07093
126.5	-0.07093
126.6	-0.0710254
126.7	-0.0709777
126.8	-0.0708346
126.9	-0.0707393
127	-0.0705962
127.1	-0.0705009
127.2	-0.0704055
127.3	-0.0702624
127.4	-0.0702147
127.5	-0.0702147
127.6	-0.0703101
127.7	-0.0703578
127.8	-0.0704055
127.9	-0.0705009
128	-0.0705485
128.1	-0.0705962
128.2	-0.0705485
128.3	-0.0705962
128.4	-0.0705962
128.5	-0.0707393
128.6	-0.0707393
128.7	-0.0708823
128.8	-0.0710254
128.9	-0.0712638
129	-0.0715022
129.1	-0.0717406
129.2	-0.071836
129.3	-0.0719314
129.4	-0.0720267
129.5	-0.0721221
129.6	-0.0721698
129.7	-0.0722175
129.8	-0.0721698
129.9	-0.0720267
130	-0.0720744
130.1	-0.071979
130.2	-0.0717883
130.3	-0.0715022
130.4	-0.0715022
130.5	-0.0715976
130.6	-0.0718837
130.7	-0.071979
130.8	-0.0721221
130.9	-0.0721698
131	-0.0722651
131.1	-0.0724082
131.2	-0.0724082
131.3	-0.0724082
131.4	-0.0723605
131.5	-0.0724559
131.6	-0.0725513
131.7	-0.0725989
131.8	-0.0725989
131.9	-0.0725989
132	-0.0726943
132.1	-0.072742
132.2	-0.0726943
132.3	-0.072742
132.4	-0.072742
132.5	-0.0727897
132.6	-0.0727897
132.7	-0.0726943
132.8	-0.0726943
132.9	-0.0726466
133	-0.0725989
133.1	-0.0725989
133.2	-0.0725513
133.3	-0.0724082
133.4	-0.0724082
133.5	-0.0722651
133.6	-0.0721221
133.7	-0.0718837
133.8	-0.0716453
133.9	-0.0715499
134	-0.0713592
134.1	-0.0710731
134.2	-0.070787
134.3	-0.0701671
134.4	-0.0696425
134.5	-0.0694995
134.6	-0.0695472
134.7	-0.0696902
134.8	-0.0698333
134.9	-0.0700717
135	-0.0702624
135.1	-0.0705485
135.2	-0.070787
135.3	-0.0710254
135.4	-0.0711684
135.5	-0.0714068
135.6	-0.0715022
135.7	-0.0716929
135.8	-0.0717406
135.9	-0.071836
136	-0.071979
136.1	-0.0721221
136.2	-0.0721698
136.3	-0.0721698
136.4	-0.0721221
136.5	-0.0721698
136.6	-0.0721221
136.7	-0.0720744
136.8	-0.0720744
136.9	-0.0720267
137	-0.071836
137.1	-0.0715976
137.2	-0.0710731
137.3	-0.0705485
137.4	-0.0701671
137.5	-0.070024
137.6	-0.0699763
137.7	-0.0699763
137.8	-0.0699763
137.9	-0.070024
138	-0.070024
138.1	-0.0701671
138.2	-0.0703101
138.3	-0.0704532
138.4	-0.0705485
138.5	-0.0705485
138.6	-0.0705962
138.7	-0.0706081
138.8	-0.0706439
138.9	-0.0706439
139	-0.0707393
139.1	-0.0708346
139.2	-0.0708346
139.3	-0.0708823
139.4	-0.0708823
139.5	-0.07093
139.6	-0.0710731
139.7	-0.0711207
139.8	-0.0710731
139.9	-0.0701671
140	-0.0700717
140.1	-0.0710254
140.2	-0.0716453
140.3	-0.0721698
140.4	-0.0725989
140.5	-0.0729804
140.6	-0.0731711
140.7	-0.0734572
140.8	-0.073648
140.9	-0.073791
141	-0.0738864
141.1	-0.0739818
141.2	-0.0740771
141.3	-0.0741248
141.4	-0.0743155
141.5	-0.0744109
141.6	-0.0744586
141.7	-0.0745063
141.8	-0.0746017
141.9	-0.074554
142	-0.0745063
142.1	-0.0745063
142.2	-0.0744586
142.3	-0.0744586
142.4	-0.0744109
142.5	-0.0744586
142.6	-0.0745063
142.7	-0.0746017
142.8	-0.0746493
142.9	-0.0747447
143	-0.0747924
143.1	-0.0749354
143.2	-0.0750785
143.3	-0.0752215
143.4	-0.0753646
143.5	-0.0754123
143.6	-0.0755076
143.7	-0.0757461
143.8	-0.0758891
143.9	-0.0760798
144	-0.0762229
144.1	-0.0763183
144.2	-0.0764136
144.3	-0.076509
144.4	-0.0766044
144.5	-0.0766044
144.6	-0.0766997
144.7	-0.0766997
144.8	-0.0767474
144.9	-0.0768428
145	-0.0768905
145.1	-0.0768905
145.2	-0.0769858
145.3	-0.0769382
145.4	-0.0770335
145.5	-0.0769858
145.6	-0.0770335
145.7	-0.0770335
145.8	-0.0770812
145.9	-0.0770812
146	-0.0770812
146.1	-0.0769858
146.2	-0.0770335
146.3	-0.0769858
146.4	-0.0769858
146.5	-0.0769382
146.6	-0.0767951
146.7	-0.0767474
146.8	-0.0765567
146.9	-0.0762706
147	-0.0760322
147.1	-0.075603
147.2	-0.0751262
147.3	-0.0744109
147.4	-0.0733142
147.5	-0.0729804
147.6	-0.0729327
147.7	-0.0730281
147.8	-0.0731235
147.9	-0.0731235
148	-0.0730877
148.1	-0.0730758
148.2	-0.0730281
148.3	-0.072885
148.4	-0.0726466
148.5	-0.0725036
148.6	-0.0721221
148.7	-0.0717883
148.8	-0.0716929
148.9	-0.071836
149	-0.0720744
149.1	-0.0723128
149.2	-0.0724559
149.3	-0.0724559
149.4	-0.0725036
149.5	-0.0724082
149.6	-0.0723128
149.7	-0.0723605
149.8	-0.0721698
149.9	-0.0721221
150	-0.071979
150.1	-0.0719314
150.2	-0.0718837
150.3	-0.0719314
150.4	-0.0719314
150.5	-0.071991
150.6	-0.0720267
150.7	-0.0720744
150.8	-0.0722651
150.9	-0.0725036
151	-0.072742
151.1	-0.072885
151.2	-0.0729804
151.3	-0.0731235
151.4	-0.0733142
151.5	-0.0733619
151.6	-0.0735049
151.7	-0.0736003
151.8	-0.073648
151.9	-0.073791
152	-0.0739341
152.1	-0.0738864
152.2	-0.0739818
152.3	-0.0740294
152.4	-0.0742202
152.5	-0.0742679
152.6	-0.0744109
152.7	-0.0745063
152.8	-0.0746017
152.9	-0.0746493
153	-0.0747447
153.1	-0.0748401
153.2	-0.0749354
153.3	-0.0749831
153.4	-0.0750308
153.5	-0.0750785
153.6	-0.0751262
153.7	-0.0751739
153.8	-0.0751739
153.9	-0.0751739
154	-0.0752215
154.1	-0.0752692
154.2	-0.0752692
154.3	-0.0752215
154.4	-0.0747447
154.5	-0.0742679
154.6	-0.0748878
154.7	-0.0751739
154.8	-0.0751262
154.9	-0.0751739
155	-0.0750785
155.1	-0.0750785
155.2	-0.0751262
155.3	-0.0749831
155.4	-0.0748878
155.5	-0.0748401
155.6	-0.0747447
155.7	-0.0745063
155.8	-0.0742679
155.9	-0.0739341
156	-0.0738864
156.1	-0.0741248
156.2	-0.0744109
156.3	-0.074697
156.4	-0.0749831
156.5	-0.0751739
156.6	-0.0754123
156.7	-0.0755553
156.8	-0.0757937
156.9	-0.0759368
157	-0.0761752
157.1	-0.0763183
157.2	-0.0764613
157.3	-0.0765567
157.4	-0.0765567
157.5	-0.0766997
157.6	-0.0767951
157.7	-0.0769382
157.8	-0.0769382
157.9	-0.0769858
158	-0.0770335
158.1	-0.0770812
158.2	-0.0771289
158.3	-0.0771766
158.4	-0.0772719
158.5	-0.0772243
158.6	-0.0772719
158.7	-0.0773673
158.8	-0.0773673
158.9	-0.0773673
159	-0.077415
159.1	-0.077415
159.2	-0.077415
159.3	-0.077415
159.4	-0.0773673
159.5	-0.0772243
159.6	-0.0770812
159.7	-0.0767951
159.8	-0.0765567
159.9	-0.0763183
160	-0.0762706
160.1	-0.0762706
160.2	-0.0762706
160.3	-0.0763659
160.4	-0.0764136
160.5	-0.0766044
160.6	-0.0766044
160.7	-0.0766521
160.8	-0.0767474
160.9	-0.0767951
161	-0.0767951
161.1	-0.0768428
161.2	-0.0767474
161.3	-0.0766521
161.4	-0.076509
161.5	-0.0763183
161.6	-0.0761752
161.7	-0.0761275
161.8	-0.0761752
161.9	-0.0761752
162	-0.0762706
162.1	-0.0763183
162.2	-0.0763659
162.3	-0.0763659
162.4	-0.0764613
162.5	-0.0766044
162.6	-0.0767474
162.7	-0.0768428
162.8	-0.0770335
162.9	-0.0770335
163	-0.0771766
163.1	-0.0772719
163.2	-0.0773196
163.3	-0.0774627
163.4	-0.0774627
163.5	-0.077558
163.6	-0.0776534
163.7	-0.0776534
163.8	-0.0776534
163.9	-0.0776057
164	-0.077415
164.1	-0.0772243
164.2	-0.0768428
164.3	-0.0762706
164.4	-0.0755553
164.5	-0.0753169
164.6	-0.0753169
164.7	-0.0756984
164.8	-0.0757937
164.9	-0.0757937
165	-0.0758891
165.1	-0.0758414
165.2	-0.0757461
165.3	-0.0756507
165.4	-0.0755076
165.5	-0.0753646
165.6	-0.0752215
165.7	-0.0750785
165.8	-0.0748878
165.9	-0.074697
166	-0.074554
166.1	-0.0744586
166.2	-0.0742202
166.3	-0.0741248
166.4	-0.0740294
166.5	-0.0741248
166.6	-0.0742202
166.7	-0.0742679
166.8	-0.0744586
166.9	-0.0745063
167	-0.0746017
167.1	-0.074697
167.2	-0.0747924
167.3	-0.0748401
167.4	-0.0748878
167.5	-0.0750308
167.6	-0.0751262
167.7	-0.0752215
167.8	-0.0753169
167.9	-0.07546
168	-0.07546
168.1	-0.0755553
168.2	-0.0755553
168.3	-0.0756507
168.4	-0.0757461
168.5	-0.0757937
168.6	-0.0758414
168.7	-0.0759368
168.8	-0.0759368
168.9	-0.0760322
169	-0.0760798
169.1	-0.0760798
169.2	-0.0760322
169.3	-0.0760322
169.4	-0.0760322
169.5	-0.0760798
169.6	-0.0760322
169.7	-0.0761275
169.8	-0.0761752
169.9	-0.0762229
170	-0.0763183
170.1	-0.0763659
170.2	-0.0764136
170.3	-0.076509
170.4	-0.0764613
170.5	-0.076509
170.6	-0.0766521
170.7	-0.0766521
170.8	-0.0766997
170.9	-0.0767474
171	-0.0766997
171.1	-0.0766997
171.2	-0.0766044
171.3	-0.0764136
171.4	-0.0763183
171.5	-0.0760798
171.6	-0.0756507
171.7	-0.0749354
171.8	-0.0741725
171.9	-0.0735526
172	-0.0734096
172.1	-0.0734572
172.2	-0.0734572
172.3	-0.0733619
172.4	-0.0733142
172.5	-0.0731711
172.6	-0.0730758
172.7	-0.0731235
172.8	-0.0732665
172.9	-0.0732188
173	-0.0732665
173.1	-0.0731711
173.2	-0.0730758
173.3	-0.0729804
173.4	-0.0732665
173.5	-0.0746493
173.6	-0.0752692
173.7	-0.0755553
173.8	-0.0756984
173.9	-0.07546
174	-0.0746017
174.1	-0.0745063
174.2	-0.0751262
174.3	-0.075603
174.4	-0.0757937
174.5	-0.0760322
174.6	-0.0761752
174.7	-0.0763183
174.8	-0.0764613
174.9	-0.0766044
175	-0.0767474
175.1	-0.0769382
175.2	-0.0770812
175.3	-0.0772243
175.4	-0.0773196
175.5	-0.0774627
175.6	-0.0775104
175.7	-0.0776057
175.8	-0.0778441
175.9	-0.0778441
176	-0.0779395
176.1	-0.0780349
176.2	-0.0781302
176.3	-0.0781302
176.4	-0.0782733
176.5	-0.0782733
176.6	-0.078321
176.7	-0.0783687
176.8	-0.0783687
176.9	-0.0784163
177	-0.0784163
177.1	-0.078321
177.2	-0.0780349
177.3	-0.0775104
177.4	-0.0766044
177.5	-0.0760322
177.6	-0.0756984
177.7	-0.075603
177.8	-0.0758414
177.9	-0.0760322
178	-0.0763659
178.1	-0.0766521
178.2	-0.0768905
178.3	-0.0771289
178.4	-0.0772719
178.5	-0.077415
178.6	-0.0775104
178.7	-0.0776534
178.8	-0.0777965
178.9	-0.0778918
179	-0.0779872
179.1	-0.0780349
179.2	-0.0781302
179.3	-0.0781779
179.4	-0.0782256
179.5	-0.078321
179.6	-0.0784163
179.7	-0.0784163
179.8	-0.0785594
179.9	-0.0785594
180	-0.0786548
180.1	-0.0787024
180.2	-0.0787024
180.3	-0.0787978
180.4	-0.0788455
180.5	-0.0787978
180.6	-0.0787978
180.7	-0.0788455
180.8	-0.0788455
180.9	-0.0788455
181	-0.0787978
181.1	-0.0788455
181.2	-0.0787501
181.3	-0.0787501
181.4	-0.0787024
181.5	-0.0787024
181.6	-0.0786071
181.7	-0.0786071
181.8	-0.078464
181.9	-0.078464
182	-0.0782733
182.1	-0.0781302
182.2	-0.0780349
182.3	-0.0777488
182.4	-0.0775104
182.5	-0.0772719
182.6	-0.0769858
182.7	-0.0768905
182.8	-0.0767951
182.9	-0.0766044
183	-0.0763659
183.1	-0.0760798
183.2	-0.0755076
183.3	-0.0747924
183.4	-0.0753169
183.5	-0.0754123
183.6	-0.0752215
183.7	-0.0751739
183.8	-0.0743155
183.9	-0.0734572
184	-0.0734572
184.1	-0.0738387
184.2	-0.074554
184.3	-0.0749354
184.4	-0.0753646
184.5	-0.075603
184.6	-0.0757937
184.7	-0.0759845
184.8	-0.0761752
184.9	-0.0763659
185	-0.0764613
185.1	-0.0765567
185.2	-0.0766044
185.3	-0.0766997
185.4	-0.0767951
185.5	-0.0769382
185.6	-0.0770812
185.7	-0.0772243
185.8	-0.0773673
185.9	-0.077415
186	-0.077558
186.1	-0.0777488
186.2	-0.0779395
186.3	-0.0780349
186.4	-0.0781302
186.5	-0.0783687
186.6	-0.0785117
186.7	-0.0786548
186.8	-0.0787978
186.9	-0.0788932
187	-0.0790362
187.1	-0.079227
187.2	-0.0793223
187.3	-0.0794177
187.4	-0.0794654
187.5	-0.0795131
187.6	-0.079525
187.7	-0.0795608
187.8	-0.0795608
187.9	-0.0795608
188	-0.0796084
188.1	-0.0796084
188.2	-0.0794177
188.3	-0.0792747
188.4	-0.0790362
188.5	-0.0786071
188.6	-0.0779395
188.7	-0.0776057
188.8	-0.0773196
188.9	-0.0774627
189	-0.0777965
189.1	-0.0780826
189.2	-0.0782256
189.3	-0.078321
189.4	-0.0785117
189.5	-0.0785594
189.6	-0.0786548
189.7	-0.0787501
189.8	-0.0787978
189.9	-0.0789409
190	-0.0789409
190.1	-0.0790362
190.2	-0.0790362
190.3	-0.0790839
190.4	-0.0791316
190.5	-0.0791793
190.6	-0.079227
190.7	-0.0791793
190.8	-0.0791793
190.9	-0.0791793
191	-0.079227
191.1	-0.079227
191.2	-0.079227
191.3	-0.079227
191.4	-0.079227
191.5	-0.079227
191.6	-0.079227
191.7	-0.079227
191.8	-0.079227
191.9	-0.079227
192	-0.0791793
192.1	-0.0791316
192.2	-0.0790839
192.3	-0.0789886
192.4	-0.0788455
192.5	-0.0787024
192.6	-0.078464
192.7	-0.0780826
192.8	-0.0776057
192.9	-0.0769382
193	-0.0763183
193.1	-0.0759368
193.2	-0.07546
193.3	-0.0751262
193.4	-0.0748401
193.5	-0.0741248
193.6	-0.0735049
193.7	-0.0735526
193.8	-0.0744109
193.9	-0.0746493
194	-0.0747447
194.1	-0.0749831
194.2	-0.0752215
194.3	-0.07546
194.4	-0.0757937
194.5	-0.0760322
194.6	-0.0762706
194.7	-0.0764136
194.8	-0.076509
194.9	-0.0766997
195	-0.0767951
195.1	-0.0769382
195.2	-0.0769858
195.3	-0.0771289
195.4	-0.0771766
195.5	-0.0771766
195.6	-0.0772243
195.7	-0.0772719
195.8	-0.0772719
195.9	-0.0772243
196	-0.0771289
196.1	-0.0770335
196.2	-0.0768428
196.3	-0.0767474
196.4	-0.0766044
196.5	-0.0764136
196.6	-0.0762706
196.7	-0.0762706
196.8	-0.0763659
196.9	-0.0764613
197	-0.0765567
197.1	-0.0767474
197.2	-0.0769382
197.3	-0.0770812
197.4	-0.0771766
197.5	-0.0773673
197.6	-0.0774627
197.7	-0.0776534
197.8	-0.0777011
197.9	-0.0777965
198	-0.0778441
198.1	-0.0779395
198.2	-0.0778918
198.3	-0.0779872
198.4	-0.0780349
198.5	-0.0780349
198.6	-0.0779395
198.7	-0.0779395
198.8	-0.0778441
198.9	-0.0777965
199	-0.0777011
199.1	-0.077558
199.2	-0.077558
199.3	-0.0773673
199.4	-0.0773196
199.5	-0.0771289
199.6	-0.0770812
199.7	-0.0769382
[truncated: 248,003+ more rows]
