# Supplementary material for: Logical gates in ensembles of proteinoid microspheres
Source: PLoS One. 2023 Sep 18;18(9):e0289433. doi: 10.1371/journal.pone.0289433 (PMC10506713; doi:10.1371/journal.pone.0289433)
Supplement: S3 File — (XLSX) [file pone.0289433.s003.xlsx]

## Sheet: Sheet1
CA i vs t
s	µA
0	0.119209
0.1	0.119209
0.2	0.119209
0.3	0.119209
0.4	0.119209
0.5	0.026226
0.6	0.026226
0.7	0.026226
0.8	0.026226
0.9	0.026226
1	0.0214577
1.1	0.0169277
1.2	0.0164509
1.3	0.0164509
1.4	0.0164509
1.5	0.0159979
1.6	0.0154257
1.7	0.0156641
1.8	0.0155687
1.9	0.0155687
2	0.0155091
2.1	0.0154257
2.2	0.0154734
2.3	0.0153303
2.4	0.0152826
2.5	0.0153303
2.6	0.0154734
2.7	0.0153303
2.8	0.0154257
2.9	0.0153303
3	0.0154257
3.1	0.0154734
3.2	0.0154734
3.3	0.015378
3.4	0.0152349
3.5	0.0149965
3.6	0.0146627
3.7	0.0147104
3.8	0.0157595
3.9	0.0182867
4	0.0137568
4.1	0.0175714
4.2	0.0169516
4.3	0.016427
4.4	0.0163317
4.5	0.0152349
4.6	0.0152826
4.7	0.0150442
4.8	0.0149012
4.9	0.0157595
5	0.015521
5.1	0.0159979
5.2	0.0157118
5.3	0.0161409
5.4	0.0169516
5.5	0.0165701
5.6	0.0166059
5.7	0.0165701
5.8	0.0163317
5.9	0.0172853
6	0.0185251
6.1	0.0174761
6.2	0.018239
6.3	0.0165701
6.4	0.0169516
6.5	0.0159502
6.6	0.015378
6.7	0.0165701
6.8	0.0161171
6.9	0.0165701
7	0.0159502
7.1	0.0158548
7.2	0.0161886
7.3	0.0155687
7.4	0.0166655
7.5	0.0178099
7.6	0.0158548
7.7	0.0150919
7.8	0.0154734
7.9	0.0157475
8	0.0161409
8.1	0.016284
8.2	0.0149965
8.3	0.014329
8.4	0.0155687
8.5	0.0155687
8.6	0.0157475
8.7	0.0159502
8.8	0.0159025
8.9	0.0149965
9	0.0131845
9.1	0.014472
9.2	0.0150919
9.3	0.0147223
9.4	0.0149488
9.5	0.0143766
9.6	0.0141859
9.7	0.0150442
9.8	0.0152826
9.9	0.0152349
10	0.0150919
10.1	0.0149488
10.2	0.0149488
10.3	0.0149012
10.4	0.0149012
10.5	0.0148535
10.6	0.0149012
10.7	0.0148416
10.8	0.0148058
10.9	0.0148058
11	0.0148058
11.1	0.0148058
11.2	0.0148058
11.3	0.0148058
11.4	0.0147104
11.5	0.0146627
11.6	0.0146627
11.7	0.0146866
11.8	0.0147104
11.9	0.0147104
12	0.0146627
12.1	0.0147581
12.2	0.0147104
12.3	0.0147104
12.4	0.0146747
12.5	0.0146627
12.6	0.0146151
12.7	0.0146151
12.8	0.0146627
12.9	0.0146151
13	0.0145674
13.1	0.0146151
13.2	0.0145197
13.3	0.014472
13.4	0.0145674
13.5	0.0145197
13.6	0.0145674
13.7	0.014472
13.8	0.0145197
13.9	0.014472
14	0.014472
14.1	0.014472
14.2	0.014329
14.3	0.0142813
14.4	0.014329
14.5	0.0142813
14.6	0.014329
14.7	0.0142813
14.8	0.0142336
14.9	0.0142813
15	0.0142455
15.1	0.0142336
15.2	0.0142336
15.3	0.0141382
15.4	0.0141263
15.5	0.0139952
15.6	0.0141382
15.7	0.0143766
15.8	0.0140429
15.9	0.0137568
16	0.0138521
16.1	0.0138998
16.2	0.0139475
16.3	0.0139475
16.4	0.0140905
16.5	0.0143766
16.6	0.0145674
16.7	0.0142336
16.8	0.013423
16.9	0.0153303
17	0.0140905
17.1	0.0132322
17.2	0.0140905
17.3	0.0140429
17.4	0.0139952
17.5	0.0138998
17.6	0.0138998
17.7	0.0138044
17.8	0.0137568
17.9	0.0137568
18	0.0138521
18.1	0.0138044
18.2	0.0128031
18.3	0.0135183
18.4	0.013423
18.5	0.0136137
18.6	0.0137568
18.7	0.0137568
18.8	0.013721
18.9	0.0137091
19	0.0136614
19.1	0.0136614
19.2	0.0136614
19.3	0.0136614
19.4	0.013566
19.5	0.0137568
19.6	0.013423
19.7	0.0135183
19.8	0.0133753
19.9	0.0135183
20	0.0135183
20.1	0.013566
20.2	0.0137568
20.3	0.0135899
20.4	0.0135183
20.5	0.0135183
20.6	0.0133872
20.7	0.0132322
20.8	0.0132799
20.9	0.0133753
21	0.0133872
21.1	0.0132322
21.2	0.0136614
21.3	0.013423
21.4	0.0136137
21.5	0.016439
21.6	0.0131845
21.7	0.0255346
21.8	0.0171423
21.9	0.0133753
22	0.0130892
22.1	0.0132322
22.2	0.0132799
22.3	0.0130892
22.4	0.0131369
22.5	0.0132322
22.6	0.0132322
22.7	0.0131965
22.8	0.0131369
22.9	0.0131845
23	0.0132799
23.1	0.0133276
23.2	0.0132322
23.3	0.0132799
23.4	0.0132799
23.5	0.0133276
23.6	0.0133276
23.7	0.0131369
23.8	0.0130892
23.9	0.0131249
24	0.0131369
24.1	0.0131369
24.2	0.0131369
24.3	0.0131845
24.4	0.0130892
24.5	0.0131369
24.6	0.0131845
24.7	0.0131369
24.8	0.0131249
24.9	0.0130892
25	0.0130892
25.1	0.0130415
25.2	0.0130415
25.3	0.0130415
25.4	0.0130415
25.5	0.0133276
25.6	0.0137091
25.7	0.0129461
25.8	0.0122309
25.9	0.0127554
26	0.0128508
26.1	0.0128984
26.2	0.0128865
26.3	0.0128984
26.4	0.0128984
26.5	0.0128984
26.6	0.012517
26.7	0.0129461
26.8	0.0137091
26.9	0.0129938
27	0.0128031
27.1	0.0124693
27.2	0.0129461
27.3	0.0128031
27.4	0.012517
27.5	0.0132799
27.6	0.0142813
27.7	0.0127077
27.8	0.0117064
27.9	0.0129938
28	0.0122309
28.1	0.0119925
28.2	0.0121474
28.3	0.0119954
28.4	0.0118971
28.5	0.0119448
28.6	0.0122786
28.7	0.0133276
28.8	0.0128031
28.9	0.0119448
29	0.0121355
29.1	0.0122309
29.2	0.0123739
29.3	0.0124216
29.4	0.012517
29.5	0.0124335
29.6	0.0124216
29.7	0.0123739
29.8	0.0123739
29.9	0.0123262
30	0.0122309
30.1	0.0121832
30.2	0.0122309
30.3	0.0122309
30.4	0.0122786
30.5	0.0122786
30.6	0.0122786
30.7	0.0122786
30.8	0.0121832
30.9	0.0122309
31	0.0121355
31.1	0.0121832
31.2	0.0121832
31.3	0.0121832
31.4	0.0121355
31.5	0.0120878
31.6	0.0121355
31.7	0.0120878
31.8	0.0120878
31.9	0.0119925
32	0.0120401
32.1	0.0119925
32.2	0.0120401
32.3	0.0119925
32.4	0.0118494
32.5	0.0118494
32.6	0.0117064
32.7	0.011611
32.8	0.0116587
32.9	0.0116587
33	0.0117064
33.1	0.0117064
33.2	0.0116587
33.3	0.0116944
33.4	0.0117064
33.5	0.0117064
33.6	0.0117064
33.7	0.0117064
33.8	0.011611
33.9	0.0115633
34	0.0115633
34.1	0.0115633
34.2	0.0115633
34.3	0.0115633
34.4	0.0115156
34.5	0.0115633
34.6	0.0114679
34.7	0.0114679
34.8	0.0114679
34.9	0.0114679
35	0.0114679
35.1	0.0114679
35.2	0.0114679
35.3	0.0114202
35.4	0.0114202
35.5	0.0113726
35.6	0.0114202
35.7	0.0113726
35.8	0.0113726
35.9	0.0113249
36	0.0113249
36.1	0.0112295
36.2	0.0112772
36.3	0.0114202
36.4	0.0113726
36.5	0.0112772
36.6	0.0112295
36.7	0.0111341
36.8	0.0110388
36.9	0.0111341
37	0.0111818
37.1	0.0111818
37.2	0.0112295
37.3	0.0111818
37.4	0.0112295
37.5	0.0111818
37.6	0.0110388
37.7	0.0103712
37.8	0.0110865
37.9	0.0109673
38	0.011611
38.1	0.0108004
38.2	0.0100851
38.3	0.0104666
38.4	0.00917912
38.5	0.0138044
38.6	0.0119925
38.7	0.00975132
38.8	0.0104666
38.9	0.00798702
39	0.0118017
39.1	0.0147104
39.2	0.0112295
39.3	0.0105619
39.4	0.0103712
39.5	0.0109434
39.6	0.0109911
39.7	0.0112295
39.8	0.0112295
39.9	0.00932217
40	0.0106096
40.1	0.014329
40.2	0.0163794
40.3	0.0110865
40.4	0.0100851
40.5	0.0151873
40.6	0.0102282
40.7	0.0130415
40.8	0.015378
40.9	0.00994205
41	0.00655651
41.1	0.00736713
41.2	0.0114202
41.3	0.0115633
41.4	0.0102282
41.5	0.00846386
41.6	0.0115633
41.7	0.0138044
41.8	0.0108004
41.9	0.0100374
42	0.0105619
42.1	0.0114202
42.2	0.0111341
42.3	0.0115633
42.4	0.011003
42.5	0.0107527
42.6	0.0105619
42.7	0.0108957
42.8	0.0105143
42.9	0.0109911
43	0.0110388
43.1	0.0108957
43.2	0.0108719
43.3	0.0108004
43.4	0.0107527
43.5	0.0108004
43.6	0.0107527
43.7	0.010705
43.8	0.0107527
43.9	0.010705
44	0.010705
44.1	0.0106692
44.2	0.0106573
44.3	0.0106096
44.4	0.0105619
44.5	0.0106096
44.6	0.0105143
44.7	0.0104666
44.8	0.0105143
44.9	0.0105619
45	0.0105143
45.1	0.0104189
45.2	0.0105143
45.3	0.0105619
45.4	0.0106096
45.5	0.0105143
45.6	0.0104666
45.7	0.0104189
45.8	0.0104666
45.9	0.0104189
46	0.0104666
46.1	0.0104666
46.2	0.0105143
46.3	0.0105143
46.4	0.0104189
46.5	0.0104666
46.6	0.0104189
46.7	0.0103712
46.8	0.0102758
46.9	0.0103712
47	0.0104666
47.1	0.0103712
47.2	0.0104189
47.3	0.0103712
47.4	0.0103712
47.5	0.0104189
47.6	0.0103712
47.7	0.0104189
47.8	0.0107527
47.9	0.0104189
48	0.0101328
48.1	0.0104189
48.2	0.0107527
48.3	0.0102282
48.4	0.00956059
48.5	0.0113726
48.6	0.010705
48.7	0.00998974
48.8	0.00932217
48.9	0.0103712
49	0.0103235
49.1	0.0095129
49.2	0.00898838
49.3	0.0115633
49.4	0.0160933
49.5	0.0104666
49.6	0.00798702
49.7	0.0092268
49.8	0.00913143
49.9	0.0111699
50	0.0121832
50.1	0.0141382
50.2	0.0117064
50.3	0.0111938
50.4	0.0105292
50.5	0.00965595
50.6	0.00956059
50.7	0.00941753
50.8	0.00998974
50.9	0.0102758
51	0.00994205
51.1	0.00998974
51.2	0.0103712
51.3	0.0103712
51.4	0.0110865
51.5	0.0109434
51.6	0.0101328
51.7	0.0102758
51.8	0.0105143
51.9	0.0101805
52	0.0104189
52.1	0.00984669
52.2	0.0100374
52.3	0.00984669
52.4	0.00984669
52.5	0.00984669
52.6	0.00975132
52.7	0.00975132
52.8	0.00975132
52.9	0.00970364
53	0.00970364
53.1	0.00967979
53.2	0.00965595
53.3	0.00965595
53.4	0.00970364
53.5	0.00975132
53.6	0.00970364
53.7	0.00970364
53.8	0.00965595
53.9	0.00965595
54	0.00965595
54.1	0.00960827
54.2	0.00965595
54.3	0.00960827
54.4	0.00963211
54.5	0.00960827
54.6	0.00965595
54.7	0.00963211
54.8	0.00965595
54.9	0.00960827
55	0.00956059
55.1	0.00975132
55.2	0.00956059
55.3	0.00975132
55.4	0.00975132
55.5	0.00975132
55.6	0.00975132
55.7	0.00975132
55.8	0.00975132
55.9	0.00975132
56	0.00975132
56.1	0.00975132
56.2	0.00975132
56.3	0.00975132
56.4	0.00975132
56.5	0.00975132
56.6	0.00975132
56.7	0.009799
56.8	0.00975132
56.9	0.00970364
57	0.00970364
57.1	0.00970364
57.2	0.00967979
57.3	0.00965595
57.4	0.00965595
57.5	0.00965595
57.6	0.0109434
57.7	0.0101209
57.8	0.0101805
57.9	0.00970364
58	0.00998974
58.1	0.00970364
58.2	0.00920296
58.3	0.00817776
58.4	0.0089407
58.5	0.00936985
58.6	0.00956059
58.7	0.00932217
58.8	0.00936985
58.9	0.00908375
59	0.00903606
59.1	0.00917912
59.2	0.00932217
59.3	0.00903606
59.4	0.00913143
59.5	0.00927448
59.6	0.00936985
59.7	0.00932217
59.8	0.00946522
59.9	0.00946522
60	0.00952482
60.1	0.00956059
60.2	0.00950396
60.3	0.00946522
60.4	0.00946522
60.5	0.00936985
60.6	0.0094533
60.7	0.0095129
60.8	0.00946522
60.9	0.00910759
61	0.00929236
61.1	0.00917912
61.2	0.00941753
61.3	0.00941753
61.4	0.00965595
61.5	0.00941753
61.6	0.00965595
61.7	0.00960827
61.8	0.00941753
61.9	0.0095129
62	0.00941753
62.1	0.00960827
62.2	0.00956059
62.3	0.00965595
62.4	0.00989437
62.5	0.00936985
62.6	0.00960827
62.7	0.00970364
62.8	0.00960827
62.9	0.00970364
63	0.00960827
63.1	0.00970364
63.2	0.00956059
63.3	0.00941753
63.4	0.00956059
63.5	0.00941753
63.6	0.00946522
63.7	0.00946522
63.8	0.00956059
63.9	0.00960827
64	0.0095129
64.1	0.00975132
64.2	0.00956059
64.3	0.00946522
64.4	0.00960827
64.5	0.00941753
64.6	0.00936985
64.7	0.00932217
64.8	0.00936985
64.9	0.00936985
65	0.00936985
65.1	0.00931025
65.2	0.00927448
65.3	0.0092268
65.4	0.00932217
65.5	0.0092268
65.6	0.00917912
65.7	0.00917912
65.8	0.00916719
65.9	0.00917912
66	0.00913143
66.1	0.00911951
66.2	0.00908375
66.3	0.00908375
66.4	0.00903606
66.5	0.00898838
66.6	0.0089407
66.7	0.00898838
66.8	0.00889301
66.9	0.00889301
67	0.00884533
67.1	0.00884533
67.2	0.00884533
67.3	0.00889301
67.4	0.00884533
67.5	0.00874996
67.6	0.00874996
67.7	0.00879765
67.8	0.00870228
67.9	0.00879765
68	0.00865459
68.1	0.00865459
68.2	0.00860691
68.3	0.00865459
68.4	0.00855923
68.5	0.00846386
68.6	0.00846386
68.7	0.00860691
68.8	0.00846386
68.9	0.00855923
69	0.00851154
69.1	0.00841618
69.2	0.00836849
69.3	0.00841618
69.4	0.00841618
69.5	0.00841618
69.6	0.00841618
69.7	0.00841618
69.8	0.00841618
69.9	0.00836849
70	0.00836849
70.1	0.00836849
70.2	0.00835657
70.3	0.00834167
70.4	0.00832081
70.5	0.00832081
70.6	0.00827312
70.7	0.00827312
70.8	0.00832081
70.9	0.00832081
71	0.00827312
71.1	0.00817776
71.2	0.00827312
71.3	0.00822544
71.4	0.00822544
71.5	0.00822544
71.6	0.00817776
71.7	0.00817776
71.8	0.00816584
71.9	0.00817478
72	0.00817776
72.1	0.00817776
72.2	0.00813007
72.3	0.00808239
72.4	0.00803471
72.5	0.00808239
72.6	0.00803471
72.7	0.00793934
72.8	0.00803471
72.9	0.00793934
73	0.00779629
73.1	0.00760555
73.2	0.00793934
73.3	0.0077486
73.4	0.00793934
73.5	0.0077486
73.6	0.00751019
73.7	0.00765324
73.8	0.00760555
73.9	0.00722408
74	0.00765324
74.1	0.00855923
74.2	0.00808239
74.3	0.00851154
74.4	0.00913143
74.5	0.00827312
74.6	0.00665188
74.7	0.00617504
74.8	0.0071764
74.9	0.00674725
75	0.00660419
75.1	0.00641346
75.2	0.0068903
75.3	0.0071764
75.4	0.00755787
75.5	0.00741482
75.6	0.00727177
75.7	0.00722408
75.8	0.00714064
75.9	0.00703335
76	0.00703335
76.1	0.00708103
76.2	0.00708103
76.3	0.00708103
76.4	0.00708103
76.5	0.00708103
76.6	0.0071764
76.7	0.00703335
76.8	0.00684261
76.9	0.00679493
77	0.00674725
77.1	0.00655651
77.2	0.00660419
77.3	0.00655651
77.4	0.00674725
77.5	0.00655651
77.6	0.00681877
77.7	0.00693798
77.8	0.00703335
77.9	0.00703335
78	0.00722408
78.1	0.0077486
78.2	0.00779629
78.3	0.00779629
78.4	0.00779629
78.5	0.00655651
78.6	0.00603199
78.7	0.00507832
78.8	0.00631809
78.9	0.00598431
79	0.00622272
79.1	0.00631809
79.2	0.00607967
79.3	0.00627041
79.4	0.00631809
79.5	0.00636578
79.6	0.00641346
79.7	0.00636578
79.8	0.00622272
79.9	0.00622272
80	0.00627041
80.1	0.00627041
80.2	0.00622272
80.3	0.00622272
80.4	0.00622272
80.5	0.00631809
80.6	0.00617504
80.7	0.00641346
80.8	0.00612736
80.9	0.00622272
81	0.00627041
81.1	0.00622272
81.2	0.00622272
81.3	0.00622272
81.4	0.00622272
81.5	0.00622272
81.6	0.00617504
81.7	0.00617504
81.8	0.00617504
81.9	0.00617504
82	0.00613928
82.1	0.00612736
82.2	0.00607967
82.3	0.00612736
82.4	0.00617504
82.5	0.00617504
82.6	0.00617504
82.7	0.00616312
82.8	0.00612736
82.9	0.00617504
83	0.00607967
83.1	0.00650883
83.2	0.00722408
83.3	0.00751019
83.4	0.00679493
83.5	0.00622272
83.6	0.00579357
83.7	0.00517368
83.8	0.0056982
83.9	0.00603199
84	0.00560284
84.1	0.00622272
84.2	0.00650883
84.3	0.00665188
84.4	0.00598431
84.5	0.00593662
84.6	0.00593662
84.7	0.00612736
84.8	0.00622272
84.9	0.00650883
85	0.00646114
85.1	0.00635386
85.2	0.00622272
85.3	0.00622272
85.4	0.00599623
85.5	0.00574589
85.6	0.00579357
85.7	0.00627041
85.8	0.00660419
85.9	0.00674725
86	0.00660419
86.1	0.00660419
86.2	0.00522137
86.3	0.00550747
86.4	0.00503063
86.5	0.00565052
86.6	0.00579357
86.7	0.0059247
86.8	0.00612736
86.9	0.00612736
87	0.00607967
87.1	0.00607967
87.2	0.00598431
87.3	0.00545979
87.4	0.00555515
87.5	0.00584126
87.6	0.00588894
87.7	0.00684261
87.8	0.0074625
87.9	0.00493526
88	0.00450611
88.1	0.00493526
88.2	0.0054121
88.3	0.00545979
88.4	0.00560284
88.5	0.00598431
88.6	0.00598431
88.7	0.00579357
88.8	0.00574589
88.9	0.00579357
89	0.0056982
89.1	0.00555515
89.2	0.00565052
89.3	0.00550747
89.4	0.00526905
89.5	0.0054121
89.6	0.00555515
89.7	0.00593662
89.8	0.00684261
89.9	0.00579357
90	0.00660419
90.1	0.00722408
90.2	0.0074625
90.3	0.00646114
90.4	0.0056982
90.5	0.00545979
90.6	0.00450611
90.7	0.00360012
90.8	0.00584126
90.9	0.00536442
91	0.00526905
91.1	0.00520945
91.2	0.005126
91.3	0.00507832
91.4	0.00545979
91.5	0.00498295
91.6	0.00617504
91.7	0.00591278
91.8	0.00660419
91.9	0.00588894
92	0.00555515
92.1	0.00464916
92.2	0.00488758
92.3	0.00507832
92.4	0.00488758
92.5	0.00488758
92.6	0.00497103
92.7	0.00503063
92.8	0.00507832
92.9	0.00517368
93	0.005126
93.1	0.00507832
93.2	0.00507832
93.3	0.00507832
93.4	0.00507832
93.5	0.00503063
93.6	0.00498295
93.7	0.00501871
93.8	0.00503063
93.9	0.00503063
94	0.00503063
94.1	0.00503063
94.2	0.00498295
94.3	0.00498295
94.4	0.00498295
94.5	0.00493526
94.6	0.00493526
94.7	0.00498295
94.8	0.00493526
94.9	0.0048399
95	0.0048399
95.1	0.00479221
95.2	0.0048399
95.3	0.00493526
95.4	0.00488758
95.5	0.00474453
95.6	0.00474453
95.7	0.00479221
95.8	0.00474453
95.9	0.00464916
96	0.00469685
96.1	0.00460148
96.2	0.00469685
96.3	0.00464916
96.4	0.00455379
96.5	0.00460148
96.6	0.00441074
96.7	0.00445843
96.8	0.00455379
96.9	0.00455379
97	0.00455379
97.1	0.00450611
97.2	0.00460148
97.3	0.00469685
97.4	0.00469685
97.5	0.00441074
97.6	0.00460148
97.7	0.00445843
97.8	0.00455379
97.9	0.00450611
98	0.00441074
98.1	0.00441074
98.2	0.00441074
98.3	0.00441074
98.4	0.00441074
98.5	0.00437498
98.6	0.00436306
98.7	0.00431538
98.8	0.00435114
98.9	0.00436306
99	0.00436306
99.1	0.00436306
99.2	0.00445843
99.3	0.00436306
99.4	0.00450611
99.5	0.00450611
99.6	0.00455379
99.7	0.00445843
99.8	0.00460148
99.9	0.00450611
100	0.00450611
100.1	0.00450611
100.2	0.00450611
100.3	0.00450611
100.4	0.00450611
100.5	0.00450611
100.6	0.00450611
100.7	0.00450611
100.8	0.00455379
100.9	0.00455379
101	0.00450611
101.1	0.00450611
101.2	0.00450611
101.3	0.00449419
101.4	0.00447929
101.5	0.00445843
101.6	0.00445843
101.7	0.00445843
101.8	0.00445843
101.9	0.00445843
102	0.00445843
102.1	0.00445843
102.2	0.00445843
102.3	0.00445843
102.4	0.00445843
102.5	0.00445843
102.6	0.00445843
102.7	0.00450611
102.8	0.00455379
102.9	0.00450611
103	0.00450611
103.1	0.00450611
103.2	0.00455379
103.3	0.00455379
103.4	0.00450611
103.5	0.00450611
103.6	0.00455379
103.7	0.00455379
103.8	0.00455379
103.9	0.00455379
104	0.00455379
104.1	0.00450611
104.2	0.00455379
104.3	0.00464916
104.4	0.00464916
104.5	0.00464916
104.6	0.00493526
104.7	0.00498295
104.8	0.00479221
104.9	0.00503063
105	0.0048399
105.1	0.0048399
105.2	0.00474453
105.3	0.00488758
105.4	0.00474453
105.5	0.00474453
105.6	0.00464916
105.7	0.00474453
105.8	0.00503063
105.9	0.00479221
106	0.00493526
106.1	0.00485182
106.2	0.0048399
106.3	0.0048399
106.4	0.0048399
106.5	0.00493526
106.6	0.00479221
106.7	0.00464916
106.8	0.00474453
106.9	0.00469685
107	0.00450611
107.1	0.00464916
107.2	0.00445843
107.3	0.00445843
107.4	0.00441074
107.5	0.00436306
107.6	0.00431538
107.7	0.00436306
107.8	0.00436306
107.9	0.00436306
108	0.00436306
108.1	0.00436306
108.2	0.00426769
108.3	0.00431538
108.4	0.00422001
108.5	0.00436306
108.6	0.00426769
108.7	0.00431538
108.8	0.00417233
108.9	0.00426769
109	0.00422001
109.1	0.00417233
109.2	0.00417233
109.3	0.00417233
109.4	0.00412464
109.5	0.00422001
109.6	0.00412464
109.7	0.00417233
109.8	0.00412464
109.9	0.00417233
110	0.00412464
110.1	0.00413656
110.2	0.00412464
110.3	0.00412464
110.4	0.00412464
110.5	0.00412464
110.6	0.00412464
110.7	0.00407696
110.8	0.00402927
110.9	0.00404119
111	0.00402927
111.1	0.00402927
111.2	0.00402927
111.3	0.00402927
111.4	0.00402927
111.5	0.00407696
111.6	0.00398159
111.7	0.00402927
111.8	0.00398159
111.9	0.00393391
112	0.00393391
112.1	0.00393391
112.2	0.00393391
112.3	0.00393391
112.4	0.00393391
112.5	0.00393391
112.6	0.00388622
112.7	0.00383854
112.8	0.00388622
112.9	0.00383854
113	0.00383854
113.1	0.00383854
113.2	0.00383854
113.3	0.00383854
113.4	0.00379086
113.5	0.00374317
113.6	0.00379086
113.7	0.00379086
113.8	0.00374317
113.9	0.00374317
114	0.00374317
114.1	0.00369549
114.2	0.00369549
114.3	0.00369549
114.4	0.00369549
114.5	0.00369549
114.6	0.00369549
114.7	0.00369549
114.8	0.00369549
114.9	0.00374317
115	0.00374317
115.1	0.00374317
115.2	0.00379086
115.3	0.00374317
115.4	0.00379086
115.5	0.00369549
115.6	0.00374317
115.7	0.00369549
115.8	0.00369549
115.9	0.0036478
116	0.00361204
116.1	0.00355244
116.2	0.00355244
116.3	0.0036478
116.4	0.0036478
116.5	0.00362396
116.6	0.00360012
116.7	0.00360012
116.8	0.00355244
116.9	0.00350475
117	0.00350475
117.1	0.00350475
117.2	0.0036478
117.3	0.0033617
117.4	0.00350475
117.5	0.00345707
117.6	0.00345707
117.7	0.00342131
117.8	0.0033617
117.9	0.00340939
118	0.00345707
118.1	0.00355244
118.2	0.00345707
118.3	0.00355244
118.4	0.00350475
118.5	0.00355244
118.6	0.00345707
118.7	0.00345707
118.8	0.00355244
118.9	0.00360012
119	0.00350475
119.1	0.00350475
119.2	0.00345707
119.3	0.00340939
119.4	0.00345707
119.5	0.00355244
119.6	0.00350475
119.7	0.00346899
119.8	0.00340939
119.9	0.00340939
120	0.00337362
120.1	0.00331402
120.2	0.0033617
120.3	0.00331402
120.4	0.00326633
120.5	0.00331402
120.6	0.00326633
120.7	0.0033617
120.8	0.00321865
120.9	0.00331402
121	0.00331402
121.1	0.00331402
121.2	0.00329018
121.3	0.00326633
121.4	0.00326633
121.5	0.00321865
121.6	0.0033617
121.7	0.00312328
121.8	0.00321865
121.9	0.00317097
122	0.00312328
122.1	0.00317097
122.2	0.00312328
122.3	0.00312328
122.4	0.00317097
122.5	0.00317097
122.6	0.00321865
122.7	0.00317097
122.8	0.00321865
122.9	0.00312328
123	0.00312328
123.1	0.00311136
123.2	0.00312328
123.3	0.0030756
123.4	0.00312328
123.5	0.00298023
123.6	0.00293255
123.7	0.00317097
123.8	0.00302792
123.9	0.00312328
124	0.00302792
124.1	0.00312328
124.2	0.00298023
124.3	0.00293255
124.4	0.00317097
124.5	0.00298023
124.6	0.0030756
124.7	0.00326633
124.8	0.00295639
124.9	0.00283718
125	0.00264645
125.1	0.00293255
125.2	0.0027895
125.3	0.00286102
125.4	0.00274181
125.5	0.00298023
125.6	0.0027895
125.7	0.00283718
125.8	0.00274181
125.9	0.00269413
126	0.00240803
126.1	0.00259876
126.2	0.00283718
126.3	0.00288486
126.4	0.00293255
126.5	0.00283718
126.6	0.0027895
126.7	0.00269413
126.8	0.00283718
126.9	0.00274181
127	0.00274181
127.1	0.00274181
127.2	0.00283718
127.3	0.0027895
127.4	0.00283718
127.5	0.00283718
127.6	0.00283718
127.7	0.00283718
127.8	0.00283718
127.9	0.00283718
128	0.0027895
128.1	0.00283718
128.2	0.0027895
128.3	0.0027895
128.4	0.0027895
128.5	0.00283718
128.6	0.00283718
128.7	0.0027895
128.8	0.00275373
128.9	0.00269413
129	0.00269413
129.1	0.00269413
129.2	0.00270605
129.3	0.00272095
129.4	0.00274181
129.5	0.00274181
129.6	0.00269413
129.7	0.00269413
129.8	0.00271797
129.9	0.00274181
130	0.00274181
130.1	0.00274181
130.2	0.00269413
130.3	0.00269413
130.4	0.00269413
130.5	0.00264645
130.6	0.00269413
130.7	0.00264645
130.8	0.00264645
130.9	0.00269413
131	0.00264645
131.1	0.00259876
131.2	0.00264645
131.3	0.00264645
131.4	0.00264645
131.5	0.00264645
131.6	0.00259876
131.7	0.00259876
131.8	0.00255108
131.9	0.00255108
132	0.00259876
132.1	0.00259876
132.2	0.0025034
132.3	0.0025034
132.4	0.00255108
132.5	0.0025034
132.6	0.00255108
132.7	0.0025034
132.8	0.00255108
132.9	0.00259876
133	0.00255108
133.1	0.0025034
133.2	0.00255108
133.3	0.0025034
133.4	0.00245571
133.5	0.00245571
133.6	0.00245571
133.7	0.00245571
133.8	0.00245571
133.9	0.00245571
134	0.00245571
134.1	0.0025034
134.2	0.0025034
134.3	0.00247955
134.4	0.00245571
134.5	0.00245571
134.6	0.00240803
134.7	0.00240803
134.8	0.00240803
134.9	0.00236034
135	0.00240803
135.1	0.00231266
135.2	0.00236034
135.3	0.00231266
135.4	0.00226498
135.5	0.0022769
135.6	0.00226498
135.7	0.00226498
135.8	0.00226498
135.9	0.00226498
136	0.00231266
136.1	0.00226498
136.2	0.00221729
136.3	0.00226498
136.4	0.00221729
136.5	0.00216961
136.6	0.00221729
136.7	0.00221729
136.8	0.00221729
136.9	0.00221729
137	0.00221729
137.1	0.00221729
137.2	0.00221729
137.3	0.00221729
137.4	0.00221729
137.5	0.00216961
137.6	0.00212193
137.7	0.00212193
137.8	0.00216961
137.9	0.00207424
138	0.00216961
138.1	0.00212193
138.2	0.00212193
138.3	0.00215769
138.4	0.00221729
138.5	0.00216961
138.6	0.00207424
138.7	0.00202656
138.8	0.00202656
138.9	0.00202656
139	0.00202656
139.1	0.00202656
139.2	0.00202656
139.3	0.00197887
139.4	0.00302792
139.5	0.0025034
139.6	0.00193119
139.7	0.00216961
139.8	0.00221729
139.9	0.00221729
140	0.00221729
140.1	0.00197887
140.2	0.00197887
140.3	0.00197887
140.4	0.00197887
140.5	0.00202656
140.6	0.00202656
140.7	0.00197887
140.8	0.00193119
140.9	0.00193119
141	0.00193119
141.1	0.00183582
141.2	0.00178814
141.3	0.00121593
141.4	0.00154972
141.5	0.00207424
141.6	0.00188351
141.7	0.00193119
141.8	0.0015974
141.9	0.00164509
142	0.00145435
142.1	0.00135899
142.2	0.00140667
142.3	0.00178814
142.4	0.00169277
142.5	0.00154972
142.6	0.00154972
142.7	0.00207424
142.8	0.00202656
142.9	0.00226498
143	0.00226498
143.1	0.00207424
143.2	0.00183582
143.3	0.00193119
143.4	0.00185966
143.5	0.00183582
143.6	0.00183582
143.7	0.00178814
143.8	0.00178814
143.9	0.00187159
144	0.00193119
144.1	0.00197887
144.2	0.00164509
144.3	0.00174046
144.4	0.0018239
144.5	0.00193119
144.6	0.00197887
144.7	0.00164509
144.8	0.00174046
144.9	0.00164509
145	0.00164509
145.1	0.00145435
145.2	0.00150204
145.3	0.00146627
145.4	0.00150204
145.5	0.00185072
145.6	0.00216961
145.7	0.00226498
145.8	0.00216961
145.9	0.00202656
146	0.00193119
146.1	0.00164509
146.2	0.00183582
146.3	0.00193119
146.4	0.00207424
146.5	0.00202656
146.6	0.00188351
146.7	0.00154972
146.8	0.00126362
146.9	0.00145435
147	0.0013113
147.1	0.0015974
147.2	0.0015974
147.3	0.00158548
147.4	0.0015974
147.5	0.00154972
147.6	0.0015974
147.7	0.00169277
147.8	0.00140667
147.9	0.00164509
148	0.00154972
148.1	0.0015974
148.2	0.00145435
148.3	0.00154972
148.4	0.00164509
148.5	0.00154972
148.6	0.0015974
148.7	0.00154972
148.8	0.00154972
148.9	0.00154972
149	0.0015974
149.1	0.00150204
149.2	0.00164509
149.3	0.0015974
149.4	0.0015974
149.5	0.0015974
149.6	0.00150204
149.7	0.00164509
149.8	0.00145435
149.9	0.00154972
150	0.00164509
150.1	0.00154972
150.2	0.00140667
150.3	0.00154972
150.4	0.00174046
150.5	0.00174046
150.6	0.0015974
150.7	0.00140667
150.8	0.00140667
150.9	0.00140667
151	0.00135899
151.1	0.0013113
151.2	0.00134706
151.3	0.00135899
151.4	0.00135899
151.5	0.0013113
151.6	0.0013113
151.7	0.0013113
151.8	0.00126362
151.9	0.00126362
152	0.00126362
152.1	0.00116825
152.2	0.00116825
152.3	0.00116825
152.4	0.00116825
152.5	0.00116825
152.6	0.00116825
152.7	0.00116825
152.8	0.00116825
152.9	0.00116825
153	0.00116825
153.1	0.00116825
153.2	0.00112057
153.3	0.00107288
153.4	0.00112057
153.5	0.00110865
153.6	0.00112057
153.7	0.00112057
153.8	0.00112057
153.9	0.00114441
154	0.00116825
154.1	0.00116825
154.2	0.00116825
154.3	0.00107288
154.4	0.000977516
154.5	0.0010252
154.6	0.000929832
154.7	0.000977516
154.8	0.000929832
154.9	0.000977516
155	0.000941753
155.1	0.000929832
155.2	0.000929832
155.3	0.000929832
155.4	0.000929832
155.5	0.000929832
155.6	0.000882149
155.7	0.000882149
155.8	0.000929832
155.9	0.000882149
156	0.000834465
156.1	0.000834465
156.2	0.000834465
156.3	0.000834465
156.4	0.000786781
156.5	0.000786781
156.6	0.000739098
156.7	0.000739098
156.8	0.000739098
156.9	0.000786781
157	0.000786781
157.1	0.000691414
157.2	0.000786781
157.3	0.00064373
157.4	0.000691414
157.5	0.000786781
157.6	0.000739098
157.7	0.000882149
157.8	0.00140667
157.9	0.00107288
158	-0.000214577
158.1	-0.00140667
158.2	-0.000691414
158.3	-0.000452995
158.4	-0.00121593
158.5	-0.00240803
158.6	-0.00298023
158.7	2.38419e-05
158.8	0.000691414
158.9	0.00064373
159	0.000357628
159.1	-7.15256e-05
159.2	7.15256e-05
159.3	0.000214577
159.4	3.57628e-05
159.5	-0.00026226
159.6	0.000119209
159.7	0.000357628
159.8	0.000345707
159.9	0.00026226
160	0.00064373
160.1	0.000309944
160.2	0.0025034
160.3	-0.000166893
160.4	0.00126362
160.5	0.000405312
160.6	0.000846386
160.7	0.000882149
160.8	0.000834465
160.9	0.000548363
161	0.000929832
161.1	0.000500679
161.2	0.000929832
161.3	0.0030756
161.4	0.000929832
161.5	0.00302792
161.6	0.000309944
161.7	0.000309944
161.8	-0.00441074
161.9	0.00183582
162	-0.00283718
162.1	-0.00064373
162.2	0.00197887
162.3	-0.00026226
162.4	-7.15256e-05
162.5	-0.000119209
162.6	7.15256e-05
162.7	-0.000214577
162.8	2.38419e-05
162.9	0.000357628
163	0.00064373
163.1	0.00107288
163.2	0.000548363
163.3	0.000357628
163.4	-0.000166893
163.5	-2.38419e-05
163.6	0.000548363
163.7	0.000357628
163.8	7.15256e-05
163.9	-0.000214577
164	-0.000166893
164.1	0.000309944
164.2	0.000739098
164.3	-0.000119209
164.4	0.00064373
164.5	0.000309944
164.6	-0.000596046
164.7	-0.00026226
164.8	2.38419e-05
164.9	2.38419e-05
165	-0.000119209
165.1	-0.000119209
165.2	-0.000166893
165.3	-0.00026226
165.4	-2.38419e-05
165.5	-0.000119209
165.6	-0.000166893
165.7	-5.96046e-05
165.8	2.38419e-05
165.9	2.38419e-05
166	-0.000119209
166.1	-0.000119209
166.2	7.15256e-05
166.3	0.000119209
166.4	0.000214577
166.5	7.15256e-05
166.6	3.57628e-05
166.7	0.000289083
166.8	0.000309944
166.9	0.000739098
167	0.000214577
167.1	0.000500679
167.2	0.00026226
167.3	0.000309944
167.4	0.000357628
167.5	0.000298023
167.6	0.000214577
167.7	0.000309944
167.8	0.000500679
167.9	0.000834465
168	0.000119209
168.1	-0.000596046
168.2	-0.000452995
168.3	-0.000321865
168.4	-0.000166893
168.5	-7.15256e-05
168.6	0.000882149
168.7	0.00164509
168.8	0.000214577
168.9	0.000882149
169	0.00202656
169.1	0.00164509
169.2	0.000691414
169.3	0.000846386
169.4	0.000932813
169.5	0.00107288
169.6	0.00112057
169.7	0.0013113
169.8	0.00109673
169.9	0.00121593
170	0.000739098
170.1	0.000405312
170.2	0.000596046
170.3	0.000405312
170.4	7.15256e-05
170.5	0.000119209
170.6	0.000309944
170.7	0.000405312
170.8	0.000452995
170.9	0.000548363
171	0.000548363
171.1	0.000405312
171.2	0.000333786
171.3	7.15256e-05
171.4	0.000309944
171.5	0.000786781
171.6	0.000405312
171.7	0.000166893
171.8	0.000119209
171.9	-2.38419e-05
172	-0.000119209
172.1	-0.00026226
172.2	-0.000166893
172.3	-2.38419e-05
172.4	2.38419e-05
172.5	-2.38419e-05
172.6	-7.15256e-05
172.7	-0.000119209
172.8	-2.38419e-05
172.9	7.15256e-05
173	-7.15256e-05
173.1	-0.000166893
173.2	-0.000119209
173.3	-7.15256e-05
173.4	-0.000119209
173.5	-7.15256e-05
173.6	-0.000119209
173.7	-7.15256e-05
173.8	-2.38419e-05
173.9	-7.15256e-05
174	-0.000166893
174.1	2.38419e-05
174.2	-7.15256e-05
174.3	-7.15256e-05
174.4	-7.15256e-05
174.5	-8.34465e-05
174.6	-9.83477e-05
174.7	-0.000119209
174.8	-0.000119209
174.9	-0.00026226
175	-0.000309944
175.1	-0.000357628
175.2	-0.000309944
175.3	-0.000309944
175.4	-0.000286102
175.5	-0.00026226
175.6	-0.00026226
175.7	-0.000309944
175.8	-0.000357628
175.9	-0.000357628
176	-0.000405312
176.1	-0.000452995
176.2	-0.000405312
176.3	-0.000500679
176.4	-0.000405312
176.5	-0.000500679
176.6	-0.000548363
176.7	-0.000548363
176.8	-0.000548363
176.9	-0.000607967
177	-0.00064373
177.1	-0.000691414
177.2	-0.000786781
177.3	-0.000691414
177.4	-0.000739098
177.5	-0.000691414
177.6	-0.000786781
177.7	-0.000882149
177.8	-0.000882149
177.9	-0.000834465
178	-0.000834465
178.1	-0.000834465
178.2	-0.000941753
178.3	-0.00107288
178.4	-0.0010252
178.5	-0.00116825
178.6	-0.00107288
178.7	-0.00112057
178.8	-0.00107288
178.9	-0.0010252
179	-0.0010252
179.1	-0.0010252
179.2	-0.00107288
179.3	-0.00107288
179.4	-0.00112057
179.5	-0.00107288
179.6	-0.000977516
179.7	-0.00107288
179.8	-0.00116825
179.9	-0.00107288
180	-0.00121593
180.1	-0.0013113
180.2	-0.0013113
180.3	-0.0013113
180.4	-0.0013113
180.5	-0.0013113
180.6	-0.00140667
180.7	-0.00140667
180.8	-0.00140667
180.9	-0.00140667
181	-0.00140667
181.1	-0.00145435
181.2	-0.00145435
181.3	-0.00145435
181.4	-0.00154972
181.5	-0.00154972
181.6	-0.00154972
181.7	-0.00150204
181.8	-0.00145435
181.9	-0.00150204
182	-0.00150204
182.1	-0.00150204
182.2	-0.00150204
182.3	-0.00154972
182.4	-0.00154972
182.5	-0.00150204
182.6	-0.00154972
182.7	-0.00169277
182.8	-0.0015974
182.9	-0.00154972
183	-0.00164509
183.1	-0.00164509
183.2	-0.00164509
183.3	-0.00164509
183.4	-0.00164509
183.5	-0.00164509
183.6	-0.00164509
183.7	-0.00164509
183.8	-0.00164509
183.9	-0.00154972
184	-0.00164509
184.1	-0.00174046
184.2	-0.00188351
184.3	-0.00197887
184.4	-0.00193119
184.5	-0.00193119
184.6	-0.00202656
184.7	-0.00216961
184.8	-0.00216961
184.9	-0.00219345
185	-0.00221729
185.1	-0.00221729
185.2	-0.00222921
185.3	-0.00221729
185.4	-0.00226498
185.5	-0.00212193
185.6	-0.00212193
185.7	-0.00211
185.8	-0.00211895
185.9	-0.00212193
186	-0.00212193
186.1	-0.00212193
186.2	-0.00212193
186.3	-0.00221729
186.4	-0.00221729
186.5	-0.00226498
186.6	-0.00224113
186.7	-0.00221729
186.8	-0.00219941
186.9	-0.00216961
187	-0.00216961
187.1	-0.00216961
187.2	-0.00202656
187.3	-0.00207424
187.4	-0.00188351
187.5	-0.00183582
187.6	-0.00183582
187.7	-0.00183582
187.8	-0.00181198
187.9	-0.00178814
188	-0.00178814
188.1	-0.00178814
188.2	-0.00178814
188.3	-0.00174046
188.4	-0.00169277
188.5	-0.00164509
188.6	-0.00169277
188.7	-0.00164509
188.8	-0.00169277
188.9	-0.00169277
189	-0.00169277
189.1	-0.00169277
189.2	-0.00169277
189.3	-0.00169277
189.4	-0.00169277
189.5	-0.00169277
189.6	-0.00169277
189.7	-0.00169277
189.8	-0.00174046
189.9	-0.00164509
190	-0.00169277
190.1	-0.00178814
190.2	-0.00164509
190.3	-0.00174046
190.4	-0.00174046
190.5	-0.00174046
190.6	-0.00178814
190.7	-0.00178814
190.8	-0.00181198
190.9	-0.00183582
191	-0.00183582
191.1	-0.00178814
191.2	-0.00183582
191.3	-0.00188351
191.4	-0.00183582
191.5	-0.00183582
191.6	-0.00183582
191.7	-0.00178814
191.8	-0.00178814
191.9	-0.00180006
192	-0.00181496
192.1	-0.00183582
192.2	-0.00183582
192.3	-0.00183582
192.4	-0.00185966
192.5	-0.00188351
192.6	-0.00188351
192.7	-0.00193119
192.8	-0.00178814
192.9	-0.00169277
193	-0.00164509
193.1	-0.00169277
193.2	-0.00158548
193.3	-0.00150204
193.4	-0.00150204
193.5	-0.00150204
193.6	-0.00150204
193.7	-0.00150204
193.8	-0.00154972
193.9	-0.00154972
194	-0.00164509
194.1	-0.00169277
194.2	-0.00169277
194.3	-0.00164509
194.4	-0.00164509
194.5	-0.00164509
194.6	-0.0015974
194.7	-0.0015974
194.8	-0.00164509
194.9	-0.00174046
195	-0.00174046
195.1	-0.00183582
195.2	-0.00197887
195.3	-0.00197887
195.4	-0.00212193
195.5	-0.00216961
195.6	-0.00212193
195.7	-0.00216961
195.8	-0.00216961
195.9	-0.00216961
196	-0.00219345
196.1	-0.00221729
196.2	-0.00221729
196.3	-0.00226498
196.4	-0.00226498
196.5	-0.00231266
196.6	-0.00231266
196.7	-0.00231266
196.8	-0.00231266
196.9	-0.00231266
197	-0.00236034
197.1	-0.00240803
197.2	-0.00240803
197.3	-0.00240803
197.4	-0.00240803
197.5	-0.00236034
197.6	-0.00236034
197.7	-0.00245571
197.8	-0.00245571
197.9	-0.00255108
198	-0.00255108
198.1	-0.00255108
198.2	-0.00255108
198.3	-0.00259876
198.4	-0.00255108
198.5	-0.00264645
198.6	-0.00264645
198.7	-0.00269413
198.8	-0.00274181
198.9	-0.00264645
199	-0.00269413
199.1	-0.00269413
199.2	-0.00274181
199.3	-0.00283718
199.4	-0.00283718
199.5	-0.0027895
199.6	-0.00269413
199.7	-0.00283718
[truncated: 248,003+ more rows]
