# Supplementary material for: Logical gates in ensembles of proteinoid microspheres
Source: PLoS One. 2023 Sep 18;18(9):e0289433. doi: 10.1371/journal.pone.0289433 (PMC10506713; doi:10.1371/journal.pone.0289433)
Supplement: S4 File — (XLSX) [file pone.0289433.s004.xlsx]

## Sheet: Sheet1
CA i vs t
s	µA
0	0.452995
0.1	0.500679
0.2	0.500679
0.3	0.452995
0.4	0.500679
0.5	0.422001
0.6	0.422001
0.7	0.422001
0.8	0.422001
0.9	0.422001
1	0.421166
1.1	0.420332
1.2	0.420332
1.3	0.418901
1.4	0.418901
1.5	0.418307
1.6	0.418879
1.7	0.419356
1.8	0.418784
1.9	0.419165
2	0.418879
2.1	0.418784
2.2	0.419165
2.3	0.419976
2.4	0.420643
2.5	0.41845
2.6	0.417401
2.7	0.41783
2.8	0.418736
2.9	0.422789
3	0.426747
3.1	0.423218
3.2	0.419356
3.3	0.425269
3.4	0.423171
3.5	0.420834
3.6	0.42298
3.7	0.421692
3.8	0.42174
3.9	0.421883
4	0.422265
4.1	0.421931
4.2	0.422551
4.3	0.421502
4.4	0.421263
4.5	0.421168
4.6	0.420739
4.7	0.420882
4.8	0.420596
4.9	0.4205
5	0.420548
5.1	0.420643
5.2	0.420596
5.3	0.420643
5.4	0.420405
5.5	0.420357
5.6	0.42031
5.7	0.420405
5.8	0.420357
5.9	0.420357
6	0.420453
6.1	0.420643
6.2	0.420834
6.3	0.420691
6.4	0.420691
6.5	0.420751
6.6	0.420786
6.7	0.420834
6.8	0.42087
6.9	0.420929
7	0.420929
7.1	0.421216
7.2	0.421359
7.3	0.421359
7.4	0.421418
7.5	0.421454
7.6	0.421502
7.7	0.421835
7.8	0.421883
7.9	0.421883
8	0.421978
8.1	0.421931
8.2	0.421788
8.3	0.42174
8.4	0.421883
8.5	0.421978
8.6	0.422026
8.7	0.421978
8.8	0.421931
8.9	0.422026
9	0.421978
9.1	0.421978
9.2	0.422014
9.3	0.422074
9.4	0.422026
9.5	0.421978
9.6	0.421788
9.7	0.421692
9.8	0.421406
9.9	0.421263
10	0.421359
10.1	0.421072
10.2	0.420977
10.3	0.420882
10.4	0.420643
10.5	0.420739
10.6	0.420786
10.7	0.420834
10.8	0.420929
10.9	0.421216
11	0.421788
11.1	0.421168
11.2	0.420357
11.3	0.41988
11.4	0.419785
11.5	0.420965
11.6	0.422265
11.7	0.421931
11.8	0.421549
11.9	0.421025
12	0.420691
12.1	0.42031
12.2	0.419976
12.3	0.419785
12.4	0.419404
12.5	0.419022
12.6	0.418831
12.7	0.419308
12.8	0.425078
12.9	0.425364
13	0.427939
13.1	0.427557
13.2	0.426222
13.3	0.424649
13.4	0.423218
13.5	0.42174
13.6	0.4205
13.7	0.419594
13.8	0.420548
13.9	0.421072
14	0.419976
14.1	0.418498
14.2	0.417258
14.3	0.416209
14.4	0.41535
14.5	0.415112
14.6	0.416316
14.7	0.417878
14.8	0.416924
14.9	0.416113
15	0.41578
15.1	0.415207
15.2	0.414635
15.3	0.414206
15.4	0.413872
15.5	0.413729
15.6	0.413538
15.7	0.413395
15.8	0.413252
15.9	0.413205
16	0.413157
16.1	0.415064
16.2	0.415923
16.3	0.415684
16.4	0.415112
16.5	0.414778
16.6	0.414397
16.7	0.413872
16.8	0.413395
16.9	0.412966
17	0.412585
17.1	0.411917
17.2	0.411202
17.3	0.410773
17.4	0.410487
17.5	0.411059
17.6	0.411726
17.7	0.413395
17.8	0.413348
17.9	0.4133
18	0.413252
18.1	0.4133
18.2	0.413109
18.3	0.413062
18.4	0.413014
18.5	0.412871
18.6	0.412871
18.7	0.412728
18.8	0.412585
18.9	0.412394
19	0.412156
19.1	0.41187
19.2	0.411393
19.3	0.41082
19.4	0.410677
19.5	0.410677
19.6	0.410439
19.7	0.410105
19.8	0.410248
19.9	0.410058
20	0.410058
20.1	0.410069
20.2	0.410058
20.3	0.410105
20.4	0.410153
20.5	0.410201
20.6	0.410141
20.7	0.410105
20.8	0.410105
20.9	0.409914
21	0.409581
21.1	0.410391
21.2	0.411917
21.3	0.412728
21.4	0.412728
21.5	0.412585
21.6	0.412108
21.7	0.411679
21.8	0.411631
21.9	0.411774
22	0.411965
22.1	0.41206
22.2	0.412203
22.3	0.412394
22.4	0.412442
22.5	0.412489
22.6	0.412394
22.7	0.412621
22.8	0.412776
22.9	0.412823
23	0.413157
23.1	0.413538
23.2	0.416018
23.3	0.416304
23.4	0.415875
23.5	0.415732
23.6	0.415493
23.7	0.415398
23.8	0.415207
23.9	0.415017
24	0.414921
24.1	0.414921
24.2	0.414874
24.3	0.414969
24.4	0.415064
24.5	0.414969
24.6	0.415541
24.7	0.418116
24.8	0.418593
24.9	0.418784
25	0.418498
25.1	0.418784
25.2	0.419153
25.3	0.419976
25.4	0.419356
25.5	0.418736
25.6	0.418164
25.7	0.417639
25.8	0.417115
25.9	0.416924
26	0.417067
26.1	0.416447
26.2	0.416161
26.3	0.415684
26.4	0.41516
26.5	0.414635
26.6	0.414158
26.7	0.413777
26.8	0.413443
26.9	0.413157
27	0.413062
27.1	0.412871
27.2	0.412728
27.3	0.412585
27.4	0.41268
27.5	0.412442
27.6	0.412394
27.7	0.412013
27.8	0.411822
27.9	0.41187
28	0.411774
28.1	0.411774
28.2	0.413777
28.3	0.415923
28.4	0.415493
28.5	0.414826
28.6	0.414492
28.7	0.414397
28.8	0.414206
28.9	0.414015
29	0.413968
29.1	0.414015
29.2	0.413872
29.3	0.413586
29.4	0.413205
29.5	0.412823
29.6	0.412919
29.7	0.412728
29.8	0.412728
29.9	0.412799
30	0.412823
30.1	0.412919
30.2	0.414874
30.3	0.414969
30.4	0.414778
30.5	0.414492
30.6	0.414158
30.7	0.413825
30.8	0.413586
30.9	0.413538
31	0.413491
31.1	0.413205
31.2	0.413157
31.3	0.412966
31.4	0.41268
31.5	0.412489
31.6	0.412489
31.7	0.412442
31.8	0.41268
31.9	0.413109
32	0.413348
32.1	0.414063
32.2	0.415112
32.3	0.415064
32.4	0.41454
32.5	0.414254
32.6	0.413634
32.7	0.413109
32.8	0.412585
32.9	0.412394
33	0.412442
33.1	0.412823
33.2	0.413062
33.3	0.413491
33.4	0.414671
33.5	0.416256
33.6	0.415875
33.7	0.415398
33.8	0.41516
33.9	0.415398
34	0.415255
34.1	0.415112
34.2	0.414969
34.3	0.415207
34.4	0.417973
34.5	0.418927
34.6	0.41845
34.7	0.418307
34.8	0.418259
34.9	0.418116
35	0.417735
35.1	0.417258
35.2	0.416972
35.3	0.416543
35.4	0.416113
35.5	0.415637
35.6	0.415255
35.7	0.414826
35.8	0.414587
35.9	0.414349
36	0.414063
36.1	0.413968
36.2	0.417019
36.3	0.418688
36.4	0.418164
36.5	0.417592
36.6	0.417067
36.7	0.41659
36.8	0.416209
36.9	0.416066
37	0.415994
37.1	0.415875
37.2	0.415827
37.3	0.415446
37.4	0.414969
37.5	0.415017
37.6	0.414492
37.7	0.414158
37.8	0.414301
37.9	0.413968
38	0.413968
38.1	0.413872
38.2	0.413634
38.3	0.413491
38.4	0.413682
38.5	0.413491
38.6	0.413634
38.7	0.413395
38.8	0.414015
38.9	0.416209
39	0.417067
39.1	0.416686
39.2	0.416399
39.3	0.416018
39.4	0.415541
39.5	0.415255
39.6	0.415207
39.7	0.414826
39.8	0.414349
39.9	0.414158
40	0.414063
40.1	0.414015
40.2	0.413586
40.3	0.413538
40.4	0.413538
40.5	0.413336
40.6	0.413109
40.7	0.413157
40.8	0.412942
40.9	0.412776
41	0.412728
41.1	0.412394
41.2	0.412299
41.3	0.412346
41.4	0.412132
41.5	0.41206
41.6	0.411822
41.7	0.411917
41.8	0.411738
41.9	0.411679
42	0.411536
42.1	0.411583
42.2	0.411726
42.3	0.411536
42.4	0.41144
42.5	0.41125
42.6	0.411202
42.7	0.411202
42.8	0.41144
42.9	0.411679
43	0.411393
43.1	0.41125
43.2	0.411011
43.3	0.411202
43.4	0.411679
43.5	0.411774
43.6	0.411202
43.7	0.411011
43.8	0.410916
43.9	0.410916
44	0.41082
44.1	0.410928
44.2	0.410964
44.3	0.411011
44.4	0.410856
44.5	0.410725
44.6	0.410725
44.7	0.410677
44.8	0.410964
44.9	0.411107
45	0.410916
45.1	0.410773
45.2	0.411154
45.3	0.411631
45.4	0.412156
45.5	0.412871
45.6	0.414015
45.7	0.414349
45.8	0.414206
45.9	0.414301
46	0.414063
46.1	0.413825
46.2	0.413634
46.3	0.413491
46.4	0.413157
46.5	0.412728
46.6	0.412251
46.7	0.412394
46.8	0.412013
46.9	0.411822
47	0.411774
47.1	0.412394
47.2	0.413491
47.3	0.416209
47.4	0.416638
47.5	0.416733
47.6	0.41659
47.7	0.416543
47.8	0.41659
47.9	0.416543
48	0.41659
48.1	0.416686
48.2	0.416781
48.3	0.416876
48.4	0.416829
48.5	0.417067
48.6	0.417782
48.7	0.41845
48.8	0.41783
48.9	0.417258
49	0.416686
49.1	0.416018
49.2	0.415493
49.3	0.414921
49.4	0.414444
49.5	0.414444
49.6	0.414921
49.7	0.416018
49.8	0.41783
49.9	0.418116
50	0.417925
50.1	0.418021
50.2	0.417449
50.3	0.416924
50.4	0.416447
50.5	0.415589
50.6	0.414921
50.7	0.41454
50.8	0.415017
50.9	0.415923
51	0.418641
51.1	0.418927
51.2	0.418688
51.3	0.418402
51.4	0.418068
51.5	0.417878
51.6	0.417449
51.7	0.416924
51.8	0.416733
51.9	0.416447
52	0.416113
52.1	0.415827
52.2	0.415732
52.3	0.415303
52.4	0.415064
52.5	0.414874
52.6	0.414778
52.7	0.41721
52.8	0.41845
52.9	0.41907
53	0.419308
53.1	0.419642
53.2	0.419976
53.3	0.422694
53.4	0.427653
53.5	0.427367
53.6	0.426222
53.7	0.424792
53.8	0.423552
53.9	0.422312
54	0.421025
54.1	0.420023
54.2	0.41907
54.3	0.418593
54.4	0.418021
54.5	0.417305
54.6	0.416781
54.7	0.416304
54.8	0.416018
54.9	0.415732
55	0.415303
55.1	0.41516
55.2	0.41535
55.3	0.415589
55.4	0.415923
55.5	0.416066
55.6	0.415637
55.7	0.414683
55.8	0.41392
55.9	0.413205
56	0.412632
56.1	0.412394
56.2	0.412346
56.3	0.413252
56.4	0.41392
56.5	0.413586
56.6	0.413252
56.7	0.412919
56.8	0.412632
56.9	0.412394
57	0.412251
57.1	0.412013
57.2	0.411774
57.3	0.411154
57.4	0.410868
57.5	0.41082
57.6	0.411011
57.7	0.410868
57.8	0.410916
57.9	0.411107
58	0.41125
58.1	0.411488
58.2	0.41187
58.3	0.41206
58.4	0.412251
58.5	0.412632
58.6	0.412919
58.7	0.413538
58.8	0.413872
58.9	0.413872
59	0.414063
59.1	0.414301
59.2	0.414385
59.3	0.414263
59.4	0.414301
59.5	0.414063
59.6	0.413872
59.7	0.413634
59.8	0.413538
59.9	0.413538
60	0.413443
60.1	0.413586
60.2	0.413872
60.3	0.413968
60.4	0.414206
60.5	0.414492
60.6	0.414826
60.7	0.419594
60.8	0.420166
60.9	0.419642
61	0.418879
61.1	0.417878
61.2	0.417067
61.3	0.416161
61.4	0.415493
61.5	0.415064
61.6	0.414492
61.7	0.413968
61.8	0.413538
61.9	0.413109
62	0.412585
62.1	0.412203
62.2	0.411965
62.3	0.411393
62.4	0.41125
62.5	0.410964
62.6	0.410773
62.7	0.41063
62.8	0.410439
62.9	0.410248
63	0.409867
63.1	0.409438
63.2	0.409247
63.3	0.408722
63.4	0.40815
63.5	0.407864
63.6	0.407769
63.7	0.407483
63.8	0.407149
63.9	0.406958
64	0.407006
64.1	0.406815
64.2	0.406672
64.3	0.406481
64.4	0.406243
64.5	0.406052
64.6	0.406004
64.7	0.405957
64.8	0.405909
64.9	0.405766
65	0.405575
65.1	0.405385
65.2	0.405194
65.3	0.404812
65.4	0.404383
65.5	0.403954
65.6	0.403859
65.7	0.403859
65.8	0.404037
65.9	0.404192
66	0.40424
66.1	0.404479
66.2	0.404717
66.3	0.404908
66.4	0.405146
66.5	0.405432
66.6	0.405671
66.7	0.405814
66.8	0.406243
66.9	0.406434
67	0.406815
67.1	0.407053
67.2	0.40877
67.3	0.411297
67.4	0.411297
67.5	0.410201
67.6	0.408913
67.7	0.408341
67.8	0.408055
67.9	0.407912
68	0.408103
68.1	0.40815
68.2	0.408722
68.3	0.409438
68.4	0.41125
68.5	0.411011
68.6	0.410201
68.7	0.409867
68.8	0.409628
68.9	0.409676
69	0.41001
69.1	0.411774
69.2	0.413348
69.3	0.412966
69.4	0.412299
69.5	0.411822
69.6	0.411154
69.7	0.410964
69.8	0.410391
69.9	0.410153
70	0.410296
70.1	0.410439
70.2	0.410773
70.3	0.410773
70.4	0.411154
70.5	0.411154
70.6	0.411202
70.7	0.41125
70.8	0.411107
70.9	0.410916
71	0.410916
71.1	0.410868
71.2	0.410534
71.3	0.409724
71.4	0.409199
71.5	0.409009
71.6	0.408913
71.7	0.40877
71.8	0.408818
71.9	0.409056
72	0.409295
72.1	0.409628
72.2	0.409771
72.3	0.410296
72.4	0.410534
72.5	0.411011
72.6	0.411822
72.7	0.412919
72.8	0.412489
72.9	0.415255
73	0.415541
73.1	0.414969
73.2	0.41392
73.3	0.413634
73.4	0.412919
73.5	0.412156
73.6	0.412585
73.7	0.413109
73.8	0.412394
73.9	0.414683
74	0.415541
74.1	0.415827
74.2	0.415732
74.3	0.415255
74.4	0.414731
74.5	0.414444
74.6	0.413968
74.7	0.413729
74.8	0.4133
74.9	0.413348
75	0.413205
75.1	0.413348
75.2	0.413252
75.3	0.413348
75.4	0.4133
75.5	0.413538
75.6	0.413538
75.7	0.413777
75.8	0.414254
75.9	0.414587
76	0.414969
76.1	0.415303
76.2	0.415493
76.3	0.415827
76.4	0.416352
76.5	0.416924
76.6	0.41721
76.7	0.417782
76.8	0.419117
76.9	0.419356
77	0.419165
77.1	0.418879
77.2	0.419308
77.3	0.419213
77.4	0.419117
77.5	0.418974
77.6	0.418831
77.7	0.418879
77.8	0.419261
77.9	0.419213
78	0.419308
78.1	0.419499
78.2	0.419833
78.3	0.419976
78.4	0.420166
78.5	0.420262
78.6	0.4205
78.7	0.420786
78.8	0.420715
78.9	0.421025
79	0.420548
79.1	0.420166
79.2	0.419833
79.3	0.419594
79.4	0.41907
79.5	0.418545
79.6	0.417925
79.7	0.419308
79.8	0.418831
79.9	0.418402
80	0.417973
80.1	0.417544
80.2	0.416638
80.3	0.416066
80.4	0.41578
80.5	0.415589
80.6	0.41516
80.7	0.414874
80.8	0.41454
80.9	0.41454
81	0.415303
81.1	0.417639
81.2	0.417973
81.3	0.417592
81.4	0.417305
81.5	0.416876
81.6	0.416256
81.7	0.415827
81.8	0.415398
81.9	0.415303
82	0.415493
82.1	0.415637
82.2	0.41578
82.3	0.415684
82.4	0.415398
82.5	0.415541
82.6	0.415112
82.7	0.414826
82.8	0.415207
82.9	0.416447
83	0.416209
83.1	0.415732
83.2	0.41535
83.3	0.415064
83.4	0.414683
83.5	0.414444
83.6	0.414254
83.7	0.414206
83.8	0.414254
83.9	0.41454
84	0.415017
84.1	0.414635
84.2	0.414826
84.3	0.415017
84.4	0.415398
84.5	0.416447
84.6	0.416447
84.7	0.417067
84.8	0.418545
84.9	0.41845
85	0.418498
85.1	0.417115
85.2	0.416924
85.3	0.416972
85.4	0.417782
85.5	0.418879
85.6	0.419451
85.7	0.420119
85.8	0.419976
85.9	0.419261
86	0.418641
86.1	0.41845
86.2	0.418355
86.3	0.418021
86.4	0.417305
86.5	0.417067
86.6	0.416924
86.7	0.417162
86.8	0.417592
86.9	0.419451
87	0.420643
87.1	0.421978
87.2	0.42236
87.3	0.420977
87.4	0.41988
87.5	0.419213
87.6	0.418545
87.7	0.41783
87.8	0.417878
87.9	0.418164
88	0.417782
88.1	0.417496
88.2	0.417592
88.3	0.418259
88.4	0.418259
88.5	0.418259
88.6	0.418593
88.7	0.418927
88.8	0.41969
88.9	0.419261
89	0.419499
89.1	0.420882
89.2	0.422265
89.3	0.422312
89.4	0.422265
89.5	0.421776
89.6	0.421359
89.7	0.421168
89.8	0.420834
89.9	0.420357
90	0.419928
90.1	0.41988
90.2	0.419499
90.3	0.419213
90.4	0.419356
90.5	0.419022
90.6	0.418498
90.7	0.418307
90.8	0.417878
90.9	0.417925
91	0.418736
91.1	0.420262
91.2	0.419928
91.3	0.420071
91.4	0.420071
91.5	0.41988
91.6	0.41969
91.7	0.419737
91.8	0.41988
91.9	0.419642
92	0.420023
92.1	0.420262
92.2	0.42031
92.3	0.419976
92.4	0.420214
92.5	0.419976
92.6	0.419833
92.7	0.41969
92.8	0.419594
92.9	0.419594
93	0.41938
93.1	0.419261
93.2	0.41907
93.3	0.419261
93.4	0.421978
93.5	0.422408
93.6	0.422026
93.7	0.421454
93.8	0.421072
93.9	0.420596
94	0.419642
94.1	0.418974
94.2	0.418307
94.3	0.417639
94.4	0.417067
94.5	0.41659
94.6	0.41659
94.7	0.415923
94.8	0.415589
94.9	0.415255
95	0.414683
95.1	0.414254
95.2	0.413777
95.3	0.413443
95.4	0.413157
95.5	0.412728
95.6	0.412394
95.7	0.412394
95.8	0.412334
95.9	0.412251
96	0.412299
96.1	0.412251
96.2	0.412346
96.3	0.412251
96.4	0.412108
96.5	0.41206
96.6	0.412919
96.7	0.412251
96.8	0.411393
96.9	0.41125
97	0.411393
97.1	0.412728
97.2	0.413777
97.3	0.413825
97.4	0.413443
97.5	0.413348
97.6	0.413348
97.7	0.412966
97.8	0.412871
97.9	0.41268
98	0.412442
98.1	0.412108
98.2	0.412108
98.3	0.41187
98.4	0.411679
98.5	0.411631
98.6	0.411583
98.7	0.411345
98.8	0.410964
98.9	0.410868
99	0.410534
99.1	0.410487
99.2	0.410248
99.3	0.409771
99.4	0.409628
99.5	0.409724
99.6	0.409628
99.7	0.409628
99.8	0.409652
99.9	0.409676
100	0.409676
100.1	0.409485
100.2	0.409342
100.3	0.410296
100.4	0.411345
100.5	0.411011
100.6	0.41001
100.7	0.408913
100.8	0.408293
100.9	0.40753
101	0.407006
101.1	0.406529
101.2	0.406338
101.3	0.406243
101.4	0.405814
101.5	0.405909
101.6	0.406481
101.7	0.406815
101.8	0.40753
101.9	0.408198
102	0.408579
102.1	0.408246
102.2	0.409295
102.3	0.410248
102.4	0.410105
102.5	0.409485
102.6	0.408532
102.7	0.407769
102.8	0.40734
102.9	0.40734
103	0.407769
103.1	0.40691
103.2	0.406338
103.3	0.405957
103.4	0.405241
103.5	0.40486
103.6	0.404479
103.7	0.404192
103.8	0.40424
103.9	0.404288
104	0.404622
104.1	0.405051
104.2	0.405528
104.3	0.406147
104.4	0.406624
104.5	0.407292
104.6	0.407578
104.7	0.407578
104.8	0.407578
104.9	0.407959
105	0.408246
105.1	0.408818
105.2	0.411774
105.3	0.412728
105.4	0.412203
105.5	0.411679
105.6	0.410773
105.7	0.409914
105.8	0.409295
105.9	0.408722
106	0.408722
106.1	0.409116
106.2	0.409581
106.3	0.409438
106.4	0.409581
106.5	0.409485
106.6	0.409891
106.7	0.410105
106.8	0.410391
106.9	0.409771
107	0.408961
107.1	0.408532
107.2	0.40815
107.3	0.408103
107.4	0.408293
107.5	0.408436
107.6	0.408865
107.7	0.409438
107.8	0.409819
107.9	0.409771
108	0.409533
108.1	0.409295
108.2	0.409295
108.3	0.409962
108.4	0.410153
108.5	0.410534
108.6	0.410105
108.7	0.409962
108.8	0.409867
108.9	0.409867
109	0.410105
109.1	0.410534
109.2	0.411393
109.3	0.412489
109.4	0.413443
109.5	0.412632
109.6	0.411917
109.7	0.411917
109.8	0.411536
109.9	0.411059
110	0.411107
110.1	0.411202
110.2	0.41125
110.3	0.41144
110.4	0.412132
110.5	0.413109
110.6	0.412728
110.7	0.412442
110.8	0.412489
110.9	0.412442
111	0.41206
111.1	0.411917
111.2	0.412013
111.3	0.411726
111.4	0.411917
111.5	0.412537
111.6	0.411917
111.7	0.411488
111.8	0.41125
111.9	0.410964
112	0.410725
112.1	0.410964
112.2	0.41125
112.3	0.411107
112.4	0.410534
112.5	0.410105
112.6	0.41001
112.7	0.409819
112.8	0.409533
112.9	0.409485
113	0.409533
113.1	0.409962
113.2	0.410391
113.3	0.411297
113.4	0.410964
113.5	0.410677
113.6	0.410439
113.7	0.410725
113.8	0.411059
113.9	0.411679
114	0.41268
114.1	0.413252
114.2	0.413014
114.3	0.412442
114.4	0.411965
114.5	0.411822
114.6	0.411631
114.7	0.411679
114.8	0.411726
114.9	0.411774
115	0.412084
115.1	0.412585
115.2	0.412251
115.3	0.411917
115.4	0.41187
115.5	0.412299
115.6	0.413109
115.7	0.412346
115.8	0.413193
115.9	0.413586
116	0.413729
116.1	0.412728
116.2	0.411393
116.3	0.410248
116.4	0.409199
116.5	0.408007
116.6	0.407673
116.7	0.409199
116.8	0.409628
116.9	0.41094
117	0.412728
117.1	0.412203
117.2	0.411822
117.3	0.411679
117.4	0.412013
117.5	0.412489
117.6	0.411107
117.7	0.410248
117.8	0.409056
117.9	0.40815
118	0.407864
118.1	0.408341
118.2	0.408722
118.3	0.409295
118.4	0.410296
118.5	0.414492
118.6	0.41597
118.7	0.418498
118.8	0.419547
118.9	0.420023
119	0.418307
119.1	0.416304
119.2	0.414397
119.3	0.413252
119.4	0.412394
119.5	0.411917
119.6	0.411536
119.7	0.41144
119.8	0.412108
119.9	0.414874
120	0.414158
120.1	0.413157
120.2	0.412156
120.3	0.411583
120.4	0.411202
120.5	0.411059
120.6	0.410868
120.7	0.410725
120.8	0.41063
120.9	0.410725
121	0.410439
121.1	0.410153
121.2	0.410153
121.3	0.410058
121.4	0.410058
121.5	0.410105
121.6	0.411273
121.7	0.412966
121.8	0.411965
121.9	0.412394
122	0.411202
122.1	0.41001
122.2	0.409533
122.3	0.41144
122.4	0.4133
122.5	0.412919
122.6	0.411583
122.7	0.410391
122.8	0.409724
122.9	0.409295
123	0.409581
123.1	0.410272
123.2	0.41125
123.3	0.410964
123.4	0.410725
123.5	0.410534
123.6	0.411572
123.7	0.412632
123.8	0.412394
123.9	0.411345
124	0.410153
124.1	0.409295
124.2	0.408913
124.3	0.408627
124.4	0.408532
124.5	0.408532
124.6	0.409819
124.7	0.411202
124.8	0.411202
124.9	0.41144
125	0.41206
125.1	0.411202
125.2	0.410248
125.3	0.409867
125.4	0.410725
125.5	0.413109
125.6	0.412919
125.7	0.412442
125.8	0.411917
125.9	0.411107
126	0.410391
126.1	0.409819
126.2	0.409342
126.3	0.408865
126.4	0.408818
126.5	0.408865
126.6	0.409199
126.7	0.409771
126.8	0.409914
126.9	0.410153
127	0.410344
127.1	0.410677
127.2	0.41082
127.3	0.41392
127.4	0.414826
127.5	0.41535
127.6	0.414111
127.7	0.412823
127.8	0.410868
127.9	0.408675
128	0.40815
128.1	0.408532
128.2	0.40877
128.3	0.409104
128.4	0.409485
128.5	0.410439
128.6	0.411202
128.7	0.410439
128.8	0.409581
128.9	0.409199
129	0.409152
129.1	0.409628
129.2	0.412394
129.3	0.41206
129.4	0.410582
129.5	0.409485
129.6	0.409485
129.7	0.409628
129.8	0.409914
129.9	0.412203
130	0.411583
130.1	0.410439
130.2	0.409199
130.3	0.409056
130.4	0.409247
130.5	0.409628
130.6	0.41001
130.7	0.410177
130.8	0.41082
130.9	0.410248
131	0.411774
131.1	0.416495
131.2	0.416161
131.3	0.415255
131.4	0.412823
131.5	0.411011
131.6	0.413252
131.7	0.412776
131.8	0.411059
131.9	0.409485
132	0.41187
132.1	0.411965
132.2	0.411393
132.3	0.410916
132.4	0.410296
132.5	0.410153
132.6	0.412632
132.7	0.413682
132.8	0.414349
132.9	0.412776
133	0.410582
133.1	0.409342
133.2	0.40877
133.3	0.408818
133.4	0.408484
133.5	0.40815
133.6	0.408103
133.7	0.408126
133.8	0.408246
133.9	0.408728
134	0.409342
134.1	0.409199
134.2	0.408436
134.3	0.407769
134.4	0.407912
134.5	0.40877
134.6	0.410439
134.7	0.412489
134.8	0.410534
134.9	0.408484
135	0.407197
135.1	0.407435
135.2	0.40815
135.3	0.41001
135.4	0.41187
135.5	0.410534
135.6	0.409438
135.7	0.408818
135.8	0.409438
135.9	0.41001
136	0.410534
136.1	0.411107
136.2	0.412251
136.3	0.412346
136.4	0.41206
136.5	0.412394
136.6	0.412752
136.7	0.413586
136.8	0.412966
136.9	0.417305
137	0.419785
137.1	0.418068
137.2	0.415684
137.3	0.413682
137.4	0.411965
137.5	0.410677
137.6	0.409867
137.7	0.409438
137.8	0.409104
137.9	0.408675
138	0.408627
138.1	0.408675
138.2	0.408353
138.3	0.408198
138.4	0.407912
138.5	0.40877
138.6	0.410391
138.7	0.408818
138.8	0.406767
138.9	0.404908
139	0.403477
139.1	0.402857
139.2	0.402905
139.3	0.402953
139.4	0.403239
139.5	0.403239
139.6	0.403906
139.7	0.404908
139.8	0.406577
139.9	0.405718
140	0.405146
140.1	0.405671
140.2	0.406958
140.3	0.408436
140.4	0.409628
140.5	0.409247
140.6	0.408055
140.7	0.408246
140.8	0.40939
140.9	0.411154
141	0.413777
141.1	0.41206
141.2	0.411011
141.3	0.411345
141.4	0.413109
141.5	0.417592
141.6	0.417258
141.7	0.417973
141.8	0.423361
141.9	0.421359
142	0.418641
142.1	0.416209
142.2	0.414111
142.3	0.412346
142.4	0.41082
142.5	0.409295
142.6	0.408007
142.7	0.407578
142.8	0.407053
142.9	0.406147
143	0.405241
143.1	0.404097
143.2	0.402285
143.3	0.400759
143.4	0.400092
143.5	0.400044
143.6	0.399949
143.7	0.39971
143.8	0.399853
143.9	0.399758
144	0.399853
144.1	0.399806
144.2	0.399996
144.3	0.400187
144.4	0.400139
144.5	0.400092
144.6	0.399901
144.7	0.400187
144.8	0.399949
144.9	0.400568
145	0.400473
145.1	0.399853
145.2	0.399233
145.3	0.398757
145.4	0.39847
145.5	0.398375
145.6	0.397994
145.7	0.397898
145.8	0.397994
145.9	0.397755
146	0.397755
146.1	0.397517
146.2	0.397469
146.3	0.397612
146.4	0.397898
146.5	0.39766
146.6	0.397088
146.7	0.396611
146.8	0.396515
146.9	0.396563
147	0.396396
147.1	0.396277
147.2	0.396229
147.3	0.396611
147.4	0.396849
147.5	0.397183
147.6	0.39766
147.7	0.399806
147.8	0.399996
147.9	0.399901
148	0.399424
148.1	0.398995
148.2	0.39828
148.3	0.397755
148.4	0.397517
148.5	0.397517
148.6	0.397898
148.7	0.398184
148.8	0.398089
148.9	0.398184
149	0.398423
149.1	0.398947
149.2	0.39909
149.3	0.399281
149.4	0.399782
149.5	0.400473
149.6	0.400282
149.7	0.399806
149.8	0.39909
149.9	0.398995
150	0.399138
150.1	0.399758
150.2	0.400664
150.3	0.402476
150.4	0.403716
150.5	0.403191
150.6	0.405861
150.7	0.405528
150.8	0.404765
150.9	0.40424
151	0.403573
151.1	0.402571
151.2	0.401808
151.3	0.401093
151.4	0.400473
151.5	0.400759
151.6	0.400712
151.7	0.400521
151.8	0.400473
151.9	0.400187
152	0.400139
152.1	0.400235
152.2	0.400378
152.3	0.400664
152.4	0.40281
152.5	0.403
152.6	0.402905
152.7	0.402762
152.8	0.403191
152.9	0.403477
153	0.403716
153.1	0.403954
153.2	0.404049
153.3	0.404002
153.4	0.403763
153.5	0.403811
153.6	0.403763
153.7	0.404192
153.8	0.404479
153.9	0.404335
154	0.404431
154.1	0.406195
154.2	0.407626
154.3	0.407721
154.4	0.407578
154.5	0.407387
154.6	0.407387
154.7	0.407292
154.8	0.407149
154.9	0.407101
155	0.407101
155.1	0.407101
155.2	0.407292
155.3	0.407244
155.4	0.407626
155.5	0.407816
155.6	0.407912
155.7	0.408246
155.8	0.408341
155.9	0.408436
156	0.408341
156.1	0.408389
156.2	0.408579
156.3	0.408579
156.4	0.408627
156.5	0.408579
156.6	0.408734
156.7	0.408865
156.8	0.408865
156.9	0.408818
157	0.408913
157.1	0.409438
157.2	0.409628
157.3	0.409914
157.4	0.409962
157.5	0.41001
157.6	0.409914
157.7	0.410153
157.8	0.410058
157.9	0.410153
158	0.410248
158.1	0.410439
158.2	0.410582
158.3	0.410391
158.4	0.410534
158.5	0.410487
158.6	0.410487
158.7	0.410725
158.8	0.41082
158.9	0.410725
159	0.410582
159.1	0.410773
159.2	0.410916
159.3	0.410773
159.4	0.41082
159.5	0.410916
159.6	0.410868
159.7	0.410964
159.8	0.410773
159.9	0.41063
160	0.41063
160.1	0.410582
160.2	0.410677
160.3	0.41063
160.4	0.410582
160.5	0.410487
160.6	0.410487
160.7	0.410534
160.8	0.410534
160.9	0.410296
161	0.410248
161.1	0.410201
161.2	0.410058
161.3	0.41001
161.4	0.409724
161.5	0.409628
161.6	0.409771
161.7	0.409724
161.8	0.409438
161.9	0.409247
162	0.409295
162.1	0.409104
162.2	0.409199
162.3	0.409056
162.4	0.408961
162.5	0.408865
162.6	0.408913
162.7	0.410105
162.8	0.411726
162.9	0.412156
163	0.411726
163.1	0.411583
163.2	0.411393
163.3	0.411202
163.4	0.411011
163.5	0.41063
163.6	0.410296
163.7	0.410058
163.8	0.409914
163.9	0.409628
164	0.409295
164.1	0.409152
164.2	0.409056
164.3	0.408913
164.4	0.408722
164.5	0.408722
164.6	0.408722
164.7	0.40877
164.8	0.408675
164.9	0.408579
165	0.408579
165.1	0.408675
165.2	0.408389
165.3	0.408198
165.4	0.408198
165.5	0.408198
165.6	0.408198
165.7	0.408198
165.8	0.407912
165.9	0.40815
166	0.407959
166.1	0.407816
166.2	0.407578
166.3	0.40734
166.4	0.407578
166.5	0.407626
166.6	0.407864
166.7	0.40815
166.8	0.40815
166.9	0.407959
167	0.407578
167.1	0.407673
167.2	0.407769
167.3	0.40753
167.4	0.407292
167.5	0.40753
167.6	0.407435
167.7	0.407387
167.8	0.407149
167.9	0.407101
168	0.406958
168.1	0.40672
168.2	0.406624
168.3	0.40672
168.4	0.406481
168.5	0.406577
168.6	0.406624
168.7	0.406481
168.8	0.406434
168.9	0.406338
169	0.406195
169.1	0.406004
169.2	0.405814
169.3	0.405814
169.4	0.405814
169.5	0.405623
169.6	0.405575
169.7	0.405432
169.8	0.405337
169.9	0.405146
170	0.405289
170.1	0.405146
170.2	0.405003
170.3	0.404669
170.4	0.404526
170.5	0.404145
170.6	0.404097
170.7	0.403906
170.8	0.403906
170.9	0.403716
171	0.403477
171.1	0.403143
171.2	0.402953
171.3	0.40343
171.4	0.403239
171.5	0.403286
171.6	0.403096
171.7	0.402953
171.8	0.403191
171.9	0.403286
172	0.403191
172.1	0.403239
172.2	0.403143
172.3	0.403143
172.4	0.403143
172.5	0.403048
172.6	0.403096
172.7	0.40281
172.8	0.402762
172.9	0.40281
173	0.402619
173.1	0.402571
173.2	0.40238
173.3	0.402237
173.4	0.402094
173.5	0.401951
173.6	0.401761
173.7	0.401761
173.8	0.401665
173.9	0.401618
174	0.401379
174.1	0.401331
174.2	0.401331
174.3	0.401379
174.4	0.401236
174.5	0.401379
174.6	0.401427
174.7	0.401796
174.8	0.40238
174.9	0.401999
175	0.40095
175.1	0.399901
175.2	0.399043
175.3	0.398804
175.4	0.39847
175.5	0.39828
175.6	0.398423
175.7	0.416733
175.8	0.418688
175.9	0.417067
176	0.415112
176.1	0.4133
176.2	0.411631
176.3	0.410153
176.4	0.40877
176.5	0.408055
176.6	0.407292
176.7	0.406767
176.8	0.406147
176.9	0.405575
177	0.405003
177.1	0.404717
177.2	0.404669
177.3	0.404669
177.4	0.404431
177.5	0.404002
177.6	0.403573
177.7	0.403096
177.8	0.402667
177.9	0.40219
178	0.402094
178.1	0.401856
178.2	0.401808
178.3	0.401904
178.4	0.401999
178.5	0.401761
178.6	0.40157
178.7	0.401474
178.8	0.401236
178.9	0.401045
179	0.400855
179.1	0.400712
179.2	0.400473
179.3	0.400473
179.4	0.40033
179.5	0.400783
179.6	0.401236
179.7	0.401093
179.8	0.400855
179.9	0.400616
180	0.400378
180.1	0.399901
180.2	0.399519
180.3	0.399281
180.4	0.398995
180.5	0.398709
180.6	0.398518
180.7	0.39828
180.8	0.397994
180.9	0.397851
181	0.397517
181.1	0.397374
181.2	0.397183
181.3	0.397088
181.4	0.396992
181.5	0.397135
181.6	0.397421
181.7	0.397469
181.8	0.397135
181.9	0.396849
182	0.396801
182.1	0.396706
182.2	0.396658
182.3	0.396563
182.4	0.396515
182.5	0.396515
182.6	0.396468
182.7	0.396229
182.8	0.396086
182.9	0.395991
183	0.395895
183.1	0.395895
183.2	0.395848
183.3	0.395657
183.4	0.395323
183.5	0.395133
183.6	0.395037
183.7	0.394656
183.8	0.394465
183.9	0.394417
184	0.39394
184.1	0.393464
184.2	0.393034
184.3	0.392748
184.4	0.392415
184.5	0.392033
184.6	0.391795
184.7	0.391652
184.8	0.391318
184.9	0.390841
185	0.39003
185.1	0.389649
185.2	0.389315
185.3	0.38941
185.4	0.389172
185.5	0.388791
185.6	0.388552
185.7	0.388505
185.8	0.388505
185.9	0.388695
186	0.388743
186.1	0.388803
186.2	0.388886
186.3	0.388886
186.4	0.389124
186.5	0.389267
186.6	0.389601
186.7	0.389649
186.8	0.389983
186.9	0.390173
187	0.390507
187.1	0.390889
187.2	0.390841
187.3	0.390984
187.4	0.391079
187.5	0.391366
187.6	0.391842
187.7	0.391985
187.8	0.392605
187.9	0.393702
188	0.394227
188.1	0.394751
188.2	0.395037
188.3	0.394989
188.4	0.39518
188.5	0.395705
188.6	0.395991
188.7	0.396611
188.8	0.399376
188.9	0.400568
189	0.400235
189.1	0.400092
189.2	0.399853
189.3	0.400092
189.4	0.401153
189.5	0.402762
189.6	0.401904
189.7	0.401093
189.8	0.400521
189.9	0.39971
190	0.399567
190.1	0.399758
190.2	0.399996
190.3	0.400235
190.4	0.400568
190.5	0.400998
190.6	0.401474
190.7	0.401999
190.8	0.404097
190.9	0.405766
191	0.405003
191.1	0.404383
191.2	0.404049
191.3	0.403668
191.4	0.403525
191.5	0.403716
191.6	0.403906
191.7	0.404002
191.8	0.404192
191.9	0.404622
192	0.405528
192.1	0.407387
192.2	0.406338
192.3	0.405528
192.4	0.404908
192.5	0.40486
192.6	0.40486
192.7	0.40486
192.8	0.40486
192.9	0.40486
193	0.405337
193.1	0.405814
193.2	0.406291
193.3	0.406577
193.4	0.40672
193.5	0.407006
193.6	0.407292
193.7	0.407387
193.8	0.407149
193.9	0.407101
194	0.407244
194.1	0.407292
194.2	0.407721
194.3	0.407769
194.4	0.407721
194.5	0.407673
194.6	0.407673
194.7	0.407721
194.8	0.407769
194.9	0.407816
195	0.408103
195.1	0.408293
195.2	0.408389
195.3	0.408675
195.4	0.408627
195.5	0.408579
195.6	0.408436
195.7	0.408532
195.8	0.408722
195.9	0.412251
196	0.412489
196.1	0.412156
196.2	0.411536
196.3	0.41125
196.4	0.411011
196.5	0.411011
196.6	0.410868
196.7	0.410773
196.8	0.410534
196.9	0.410487
197	0.410391
197.1	0.410248
197.2	0.410201
197.3	0.410153
197.4	0.410058
197.5	0.410105
197.6	0.410058
197.7	0.409914
197.8	0.409867
197.9	0.409867
198	0.41001
198.1	0.410439
198.2	0.410487
198.3	0.41082
198.4	0.41082
198.5	0.410785
198.6	0.410773
198.7	0.410725
198.8	0.41082
198.9	0.410868
199	0.410856
199.1	0.410868
199.2	0.410868
199.3	0.410964
199.4	0.411107
199.5	0.411107
199.6	0.411011
199.7	0.411059
[truncated: 248,003+ more rows]
