# Supplementary material for: Logical gates in ensembles of proteinoid microspheres
Source: PLoS One. 2023 Sep 18;18(9):e0289433. doi: 10.1371/journal.pone.0289433 (PMC10506713; doi:10.1371/journal.pone.0289433)
Supplement: S5 File — (XLSX) [file pone.0289433.s005.xlsx]

## Sheet: Sheet1
CA i vs t
s	µA
0	0.119209
0.1	0.119209
0.2	0.119209
0.3	0.119209
0.4	0.119209
0.5	0.0405312
0.6	0.0405312
0.7	0.0405312
0.8	0.0405312
0.9	0.0405312
1	0.036478
1.1	0.0345707
1.2	0.0350475
1.3	0.0360012
1.4	0.0340939
1.5	0.0363111
1.6	0.0340223
1.7	0.0361204
1.8	0.0347853
1.9	0.0337839
2	0.0361204
2.1	0.033021
2.2	0.0362635
2.3	0.0336885
2.4	0.0349283
2.5	0.0351667
2.6	0.0328302
2.7	0.0366449
2.8	0.0338793
2.9	0.036025
3	0.0349283
3.1	0.0333548
3.2	0.0365496
3.3	0.0333548
3.4	0.0362635
3.5	0.0342607
3.6	0.0341654
3.7	0.0357866
3.8	0.0325918
3.9	0.0364065
4	0.0335932
4.1	0.0345945
4.2	0.0351667
4.3	0.0324011
4.4	0.0365019
4.5	0.0337839
4.6	0.0358343
4.7	0.0350237
4.8	0.0333548
4.9	0.0366926
5	0.0337362
5.1	0.0365019
5.2	0.034833
5.3	0.0344515
5.4	0.0364542
5.5	0.0333071
5.6	0.0371218
5.7	0.0344992
5.8	0.035882
5.9	0.0359774
6	0.0334024
6.1	0.0372648
6.2	0.0344515
6.3	0.0365973
6.4	0.0355959
6.5	0.0341177
6.6	0.0372648
6.7	0.0344515
6.8	0.0373602
6.9	0.0355482
7	0.0351667
7.1	0.036931
7.2	0.0341654
7.3	0.0370741
7.4	0.0352144
7.5	0.0360727
7.6	0.0365019
7.7	0.0341177
7.8	0.0372171
7.9	0.0347853
8	0.0360727
8.1	0.0357389
8.2	0.0336885
8.3	0.0368357
8.4	0.0341654
8.5	0.0359297
8.6	0.0351191
8.7	0.0336409
8.8	0.0363111
8.9	0.0337362
9	0.035882
9.1	0.0346422
9.2	0.0339746
9.3	0.036025
9.4	0.0336885
9.5	0.036025
9.6	0.0343561
9.7	0.0344515
9.8	0.0357389
9.9	0.0335932
10	0.0364065
10.1	0.0344515
10.2	0.0350237
10.3	0.0355005
10.4	0.0336409
10.5	0.0360727
10.6	0.0342607
10.7	0.035882
10.8	0.0352621
10.9	0.0345469
11	0.0364065
11.1	0.0345469
11.2	0.0366449
11.3	0.0352144
11.4	0.0354052
11.5	0.0361204
11.6	0.0340223
11.7	0.0365496
11.8	0.0343561
11.9	0.0354528
12	0.0349283
12.1	0.0335455
12.2	0.0356913
12.3	0.0337839
12.4	0.0359297
12.5	0.0346422
12.6	0.0345945
12.7	0.0356913
12.8	0.0338316
12.9	0.0365496
13	0.0346899
13.1	0.0361681
13.2	0.0356436
13.3	0.0351667
13.4	0.0368834
13.5	0.0344515
13.6	0.0375509
13.7	0.0355005
13.8	0.0367403
13.9	0.036788
14	0.0352621
14.1	0.037694
14.2	0.035882
14.3	0.0381708
14.4	0.0364065
14.5	0.0365019
14.6	0.0376463
14.7	0.0351667
14.8	0.0385046
14.9	0.0361204
15	0.0377893
15.1	0.0371218
15.2	0.0355959
15.3	0.0382662
15.4	0.0355482
15.5	0.0384092
15.6	0.0363588
15.7	0.036788
15.8	0.0375509
15.9	0.0348806
16	0.0383139
16.1	0.0356436
16.2	0.0377417
16.3	0.0365973
16.4	0.035882
16.5	0.037837
16.6	0.0350237
16.7	0.0384092
16.8	0.0357866
16.9	0.0371695
17	0.0367403
17.1	0.0351191
17.2	0.0380278
17.3	0.0354528
17.4	0.0381708
17.5	0.0362158
17.6	0.0363588
17.7	0.0374079
17.8	0.0347853
17.9	0.0386477
18	0.0358343
18.1	0.0374079
18.2	0.0366449
18.3	0.0352621
18.4	0.0380278
18.5	0.0354052
18.6	0.0381231
18.7	0.0364065
18.8	0.0364542
18.9	0.037694
19	0.0349283
19.1	0.0386477
19.2	0.0362158
19.3	0.0377893
19.4	0.0374079
19.5	0.0356913
19.6	0.0388384
19.7	0.0362158
19.8	0.0389338
19.9	0.0374556
20	0.036788
20.1	0.0388384
20.2	0.0362158
20.3	0.0394106
20.4	0.0370741
20.5	0.0377893
20.6	0.0383615
20.7	0.0356913
20.8	0.0394583
20.9	0.0368834
21	0.0387907
21.1	0.0380754
21.2	0.0366449
21.3	0.0394106
21.4	0.0366449
21.5	0.0393629
21.6	0.0373602
21.7	0.0375032
21.8	0.0386953
21.9	0.0359774
22	0.039649
22.1	0.0369787
22.2	0.0383139
22.3	0.0381708
22.4	0.035882
22.5	0.0393629
22.6	0.0368834
22.7	0.0390768
22.8	0.0376463
22.9	0.0368834
23	0.0391722
23.1	0.0365019
23.2	0.0393629
23.3	0.0372648
23.4	0.0374079
23.5	0.0386953
23.6	0.0360727
23.7	0.0396013
23.8	0.0371695
23.9	0.0385046
24	0.0385523
24.1	0.0365019
24.2	0.0399828
24.3	0.0374556
24.4	0.039649
24.5	0.0384569
24.6	0.0373602
24.7	0.0398397
24.8	0.0372648
24.9	0.0402212
25	0.0381708
25.1	0.0382662
25.2	0.0395536
25.3	0.0370741
25.4	0.0403643
25.5	0.0379324
25.6	0.0388861
25.7	0.0394583
25.8	0.0370741
25.9	0.0406981
26	0.0382185
26.1	0.0398874
26.2	0.0395536
26.3	0.0377417
26.4	0.0407457
26.5	0.0382185
26.6	0.0406027
26.7	0.0393629
26.8	0.0386477
26.9	0.0408888
27	0.0384092
27.1	0.0413656
27.2	0.0393629
27.3	0.0398397
27.4	0.0406504
27.5	0.0381708
27.6	0.0416517
27.7	0.0390291
27.8	0.0403643
27.9	0.0401735
28	0.0382185
28.1	0.0415087
28.2	0.0390291
28.3	0.0409365
28.4	0.0399828
28.5	0.0387907
28.6	0.0413179
28.7	0.0386953
28.8	0.0410318
28.9	0.0394106
29	0.0386953
29.1	0.0407457
29.2	0.0383615
29.3	0.0409365
29.4	0.0389814
29.5	0.0389338
29.6	0.0403166
29.7	0.0381708
29.8	0.0410795
29.9	0.038743
30	0.0392675
30.1	0.0400782
30.2	0.0375986
30.3	0.0408888
30.4	0.0382662
30.5	0.039649
30.6	0.0394583
30.7	0.0375509
30.8	0.0406027
30.9	0.0379801
31	0.0399828
31.1	0.0391245
31.2	0.0376463
31.3	0.0402689
31.4	0.0377417
31.5	0.0400782
31.6	0.0386
31.7	0.0379801
31.8	0.0398874
31.9	0.0375032
32	0.0400305
32.1	0.0382185
32.2	0.0383615
32.3	0.0396013
32.4	0.0371218
32.5	0.0402212
32.6	0.0378847
32.7	0.0387907
32.8	0.0390291
32.9	0.0368357
33	0.0401735
33.1	0.037694
33.2	0.0394106
33.3	0.0385523
33.4	0.0370741
33.5	0.0399828
33.6	0.0374079
33.7	0.0396013
33.8	0.0381708
33.9	0.0372171
34	0.0394106
34.1	0.0368834
34.2	0.039506
34.3	0.037694
34.4	0.0377893
34.5	0.0389814
34.6	0.036788
34.7	0.0398397
34.8	0.0377417
34.9	0.0384569
35	0.0388861
35.1	0.0366449
35.2	0.0399351
35.3	0.0375032
35.4	0.0391722
35.5	0.0387907
35.6	0.0368834
35.7	0.0400305
35.8	0.0375509
35.9	0.0397921
36	0.0385523
36.1	0.0375032
36.2	0.0399351
36.3	0.0375032
36.4	0.0399828
36.5	0.0380754
36.6	0.0377417
36.7	0.0396013
36.8	0.0373602
36.9	0.0401735
37	0.0381231
37.1	0.038743
37.2	0.039506
37.3	0.0373125
37.4	0.040555
37.5	0.0382185
37.6	0.0391722
37.7	0.0393629
37.8	0.0374556
37.9	0.0403643
38	0.0380754
38.1	0.0396013
38.2	0.0389338
38.3	0.0374556
38.4	0.0398874
38.5	0.0377417
38.6	0.039506
38.7	0.0384569
38.8	0.0375986
38.9	0.0397444
39	0.0375032
39.1	0.039506
39.2	0.0382662
39.3	0.0377417
39.4	0.0394583
39.5	0.0375032
39.6	0.0396013
39.7	0.0378847
39.8	0.0382185
39.9	0.0389338
40	0.0372171
40.1	0.0394106
40.2	0.0375509
40.3	0.0386477
40.4	0.0382662
40.5	0.0370264
40.6	0.0391722
40.7	0.0374079
40.8	0.0389814
40.9	0.0378847
41	0.0375986
41.1	0.0392199
41.2	0.0375509
41.3	0.039506
41.4	0.0380278
41.5	0.0380754
41.6	0.0394106
41.7	0.0376463
41.8	0.0398874
41.9	0.0380278
42	0.038743
42.1	0.0391245
42.2	0.0374079
42.3	0.0399828
42.4	0.0380278
42.5	0.0391245
42.6	0.0390768
42.7	0.0377417
42.8	0.0400782
42.9	0.0380754
43	0.0393152
43.1	0.0391722
43.2	0.0377417
43.3	0.0402689
43.4	0.0381708
43.5	0.0396013
43.6	0.038743
43.7	0.0377893
43.8	0.0396967
43.9	0.0377417
44	0.0396967
44.1	0.0381708
44.2	0.0383615
44.3	0.0391722
44.4	0.0374556
44.5	0.0396013
44.6	0.0378847
44.7	0.0388384
44.8	0.0385046
44.9	0.0376463
45	0.0392199
45.1	0.0377417
45.2	0.0392675
45.3	0.0380278
45.4	0.0385046
45.5	0.0385523
45.6	0.0376463
45.7	0.0391245
45.8	0.0379324
45.9	0.0397921
46	0.0389338
46.1	0.039506
46.2	0.039649
46.3	0.0386953
46.4	0.0403166
46.5	0.0389814
46.6	0.0403643
46.7	0.0393152
46.8	0.0389814
46.9	0.0403166
47	0.0388384
47.1	0.0404596
47.2	0.0393152
47.3	0.0387907
47.4	0.0403166
47.5	0.0387907
47.6	0.040555
47.7	0.0392675
47.8	0.0389338
47.9	0.0403166
48	0.0384569
48.1	0.0405073
48.2	0.0389338
48.3	0.0394583
48.4	0.0399828
48.5	0.0382185
48.6	0.0407457
48.7	0.038743
48.8	0.0403643
48.9	0.0392199
49	0.039506
49.1	0.0397444
49.2	0.037694
49.3	0.040555
49.4	0.0380278
49.5	0.0397921
49.6	0.0387907
49.7	0.037694
49.8	0.0400782
49.9	0.0374556
50	0.0402689
50.1	0.0382185
50.2	0.0386477
50.3	0.0392675
50.4	0.0369787
50.5	0.0400782
50.6	0.0375509
50.7	0.0394583
50.8	0.0383615
50.9	0.0375032
51	0.0395536
51.1	0.0369787
51.2	0.0397444
51.3	0.0374556
51.4	0.0381231
51.5	0.0385046
51.6	0.0362158
51.7	0.0394583
51.8	0.0368834
51.9	0.038743
52	0.0378847
52.1	0.0370264
52.2	0.0391245
52.3	0.0365496
52.4	0.0393629
52.5	0.0372171
52.6	0.0381708
52.7	0.0385523
52.8	0.0364542
52.9	0.0396967
53	0.0370741
53.1	0.0391245
53.2	0.0379801
53.3	0.0371695
53.4	0.0394106
53.5	0.036788
53.6	0.039649
53.7	0.0374556
53.8	0.0382185
53.9	0.0386
54	0.0362635
54.1	0.0394583
54.2	0.0369787
54.3	0.0386953
54.4	0.0378847
54.5	0.0368357
54.6	0.0392199
54.7	0.036788
54.8	0.0392199
54.9	0.0373602
55	0.0374079
55.1	0.0384569
55.2	0.0359774
55.3	0.0392199
55.4	0.0368834
55.5	0.0382185
55.6	0.0378847
55.7	0.0363588
55.8	0.0390291
55.9	0.0367403
56	0.0388861
56.1	0.037694
56.2	0.0371695
56.3	0.0385523
56.4	0.035882
56.5	0.0390291
56.6	0.0367403
56.7	0.0380278
56.8	0.0376463
56.9	0.0361204
57	0.0389338
57.1	0.0363588
57.2	0.0386477
57.3	0.0370264
57.4	0.0367403
57.5	0.0383139
57.6	0.0356913
57.7	0.0385523
57.8	0.0363588
57.9	0.0372648
58	0.0374079
58.1	0.0352144
58.2	0.0383139
58.3	0.035882
58.4	0.037694
58.5	0.036788
58.6	0.0357866
58.7	0.0382662
58.8	0.0359297
58.9	0.0381708
59	0.0366926
59.1	0.0365973
59.2	0.0379324
59.3	0.0354052
59.4	0.0383615
59.5	0.0359774
59.6	0.0368834
59.7	0.0371218
59.8	0.0350237
59.9	0.0379324
60	0.0356913
60.1	0.0375509
60.2	0.0366449
60.3	0.0354528
60.4	0.0378847
60.5	0.0354052
60.6	0.0377417
60.7	0.036025
60.8	0.0356436
60.9	0.0370741
61	0.0346422
61.1	0.0375509
61.2	0.0352144
61.3	0.036025
61.4	0.0364542
61.5	0.0343561
61.6	0.0374556
61.7	0.0351667
61.8	0.036788
61.9	0.0361204
62	0.0345945
62.1	0.0375032
62.2	0.0351191
62.3	0.0372171
62.4	0.0361204
62.5	0.0355959
62.6	0.0374079
62.7	0.0351667
62.8	0.037694
62.9	0.0356913
63	0.036025
63.1	0.0368357
63.2	0.0346422
63.3	0.037837
63.4	0.0355005
63.5	0.0368357
63.6	0.0363588
63.7	0.034976
63.8	0.037694
63.9	0.0353098
64	0.0375032
64.1	0.0362158
64.2	0.0355959
64.3	0.0377417
64.4	0.0354052
64.5	0.0380278
64.6	0.036025
64.7	0.0364065
64.8	0.0372171
64.9	0.0350714
65	0.0380278
65.1	0.0356436
65.2	0.0362635
65.3	0.0370741
65.4	0.0386477
65.5	0.0368834
65.6	0.0348806
65.7	0.0334978
65.8	0.0363111
65.9	0.0362635
66	0.0359178
66.1	0.0355005
66.2	0.0355959
66.3	0.0422239
66.4	0.0476122
66.5	0.0380278
66.6	0.03407
66.7	0.0354052
66.8	0.0388861
66.9	0.0299692
67	0.0365019
67.1	0.0436544
67.2	0.0375986
67.3	0.0343084
67.4	0.0332594
67.5	0.0374556
67.6	0.0386
67.7	0.0420332
67.8	0.0437021
67.9	0.0373125
68	0.0366449
68.1	0.0376463
68.2	0.0382662
68.3	0.0393391
68.4	0.0399351
68.5	0.0386417
68.6	0.0378847
68.7	0.0374079
68.8	0.0383615
68.9	0.0386477
69	0.0393629
69.1	0.0403643
69.2	0.0382662
69.3	0.0377417
69.4	0.0386953
69.5	0.0384092
69.6	0.0391722
69.7	0.0389814
69.8	0.0380754
69.9	0.0379324
70	0.0385046
70.1	0.0381708
70.2	0.0386477
70.3	0.0384569
70.4	0.0380278
70.5	0.0378847
70.6	0.0380278
70.7	0.0377893
70.8	0.0379324
70.9	0.0379801
71	0.0379801
71.1	0.0376463
71.2	0.0377893
71.3	0.0381231
71.4	0.0380278
71.5	0.0377893
71.6	0.037694
71.7	0.0376463
71.8	0.0375867
71.9	0.0375032
72	0.0375032
72.1	0.0373602
72.2	0.0372648
72.3	0.0371695
72.4	0.0370741
72.5	0.0372171
72.6	0.0373602
72.7	0.0373602
72.8	0.0374079
72.9	0.0374556
73	0.0372171
73.1	0.0372648
73.2	0.0373602
73.3	0.0371218
73.4	0.0374079
73.5	0.0373125
73.6	0.0374556
73.7	0.0375509
73.8	0.0375509
73.9	0.0376463
74	0.037837
74.1	0.0378847
74.2	0.0379324
74.3	0.0379324
74.4	0.0379324
74.5	0.0379801
74.6	0.0380754
74.7	0.0381231
74.8	0.0381231
74.9	0.0381231
75	0.0381827
75.1	0.0382185
75.2	0.0382662
75.3	0.0381231
75.4	0.0382185
75.5	0.0381231
75.6	0.0383615
75.7	0.0384569
75.8	0.0385523
75.9	0.0386
76	0.0386
76.1	0.0385523
76.2	0.0386
76.3	0.0386477
76.4	0.0386477
76.5	0.038743
76.6	0.038743
76.7	0.0385046
76.8	0.0385046
76.9	0.0384569
77	0.0385523
77.1	0.0384092
77.2	0.0383615
77.3	0.0383139
77.4	0.0381708
77.5	0.0382662
77.6	0.0381708
77.7	0.0382185
77.8	0.0383139
77.9	0.0382662
78	0.0383139
78.1	0.0381708
78.2	0.0380278
78.3	0.0378847
78.4	0.0377417
78.5	0.0378847
78.6	0.0377893
78.7	0.037837
78.8	0.037837
78.9	0.037837
79	0.0379801
79.1	0.0381231
79.2	0.0381231
79.3	0.0382662
79.4	0.0383615
79.5	0.0384569
79.6	0.0383139
79.7	0.0382185
79.8	0.0381708
79.9	0.0381231
80	0.0382662
80.1	0.0381708
80.2	0.0381231
80.3	0.0380278
80.4	0.0379801
80.5	0.0381231
80.6	0.0379324
80.7	0.0379801
80.8	0.0378847
80.9	0.0377417
81	0.0377893
81.1	0.0376463
81.2	0.0375986
81.3	0.0377417
81.4	0.0376463
81.5	0.0377417
81.6	0.0376463
81.7	0.0375509
81.8	0.0375509
81.9	0.0374556
82	0.0375509
82.1	0.0373602
82.2	0.0373602
82.3	0.0373125
82.4	0.0374079
82.5	0.0375032
82.6	0.0373125
82.7	0.0373602
82.8	0.0372767
82.9	0.0372171
83	0.0372171
83.1	0.0370741
83.2	0.0370264
83.3	0.036931
83.4	0.036788
83.5	0.0368834
83.6	0.036788
83.7	0.036931
83.8	0.036931
83.9	0.0367403
84	0.036931
84.1	0.036788
84.2	0.0368357
84.3	0.036788
84.4	0.0367403
84.5	0.036788
84.6	0.0367403
84.7	0.036788
84.8	0.0366926
84.9	0.0365973
85	0.0365019
85.1	0.0364065
85.2	0.0364542
85.3	0.0364065
85.4	0.0365019
85.5	0.0365019
85.6	0.0365019
85.7	0.0365019
85.8	0.0365615
85.9	0.0365973
86	0.0366449
86.1	0.0365973
86.2	0.0365019
86.3	0.0366449
86.4	0.0364065
86.5	0.0363588
86.6	0.0363111
86.7	0.0363111
86.8	0.0362635
86.9	0.0363111
87	0.0362635
87.1	0.0362635
87.2	0.0361204
87.3	0.0359774
87.4	0.0359297
87.5	0.0358343
87.6	0.0357866
87.7	0.0357866
87.8	0.0357866
87.9	0.0357389
88	0.0356436
88.1	0.0355959
88.2	0.0356436
88.3	0.0355482
88.4	0.0356913
88.5	0.0355959
88.6	0.0355482
88.7	0.0356913
88.8	0.0358343
88.9	0.036025
89	0.0361681
89.1	0.0363111
89.2	0.0362158
89.3	0.0363111
89.4	0.0362635
89.5	0.0363111
89.6	0.0365019
89.7	0.0366449
89.8	0.036931
89.9	0.0370741
90	0.0371218
90.1	0.0375032
90.2	0.0381708
90.3	0.0384092
90.4	0.0384569
90.5	0.0385046
90.6	0.0386
90.7	0.0386
90.8	0.0386
90.9	0.0386
91	0.0385523
91.1	0.0385523
91.2	0.0385046
91.3	0.0384569
91.4	0.0384569
91.5	0.0384092
91.6	0.0384092
91.7	0.0383139
91.8	0.0383615
91.9	0.0382662
92	0.0381231
92.1	0.0379801
92.2	0.0381231
92.3	0.0380754
92.4	0.0380278
92.5	0.0380278
92.6	0.0380278
92.7	0.0380754
92.8	0.0381708
92.9	0.0383139
93	0.0384569
93.1	0.0386477
93.2	0.0386953
93.3	0.038743
93.4	0.0388384
93.5	0.0388384
93.6	0.0387907
93.7	0.0388384
93.8	0.0388861
93.9	0.0389338
94	0.0390291
94.1	0.0392199
94.2	0.0391722
94.3	0.0391722
94.4	0.0391722
94.5	0.0391722
94.6	0.0391722
94.7	0.0391245
94.8	0.0390768
94.9	0.0389814
95	0.0390768
95.1	0.0391245
95.2	0.0391722
95.3	0.0392199
95.4	0.0391722
95.5	0.0391722
95.6	0.0391245
95.7	0.0391722
95.8	0.0390768
95.9	0.0390768
96	0.0390291
96.1	0.0390291
96.2	0.0390291
96.3	0.0390291
96.4	0.0390291
96.5	0.0390291
96.6	0.0390291
96.7	0.0390053
96.8	0.0389814
96.9	0.0389814
97	0.0388861
97.1	0.0388384
97.2	0.0388861
97.3	0.0387907
97.4	0.0386953
97.5	0.0385523
97.6	0.0384092
97.7	0.0384092
97.8	0.0383615
97.9	0.0382662
98	0.0382662
98.1	0.0381827
98.2	0.0380754
98.3	0.0381231
98.4	0.0381708
98.5	0.0382662
98.6	0.0382185
98.7	0.0383139
98.8	0.0384092
98.9	0.0386953
99	0.0388861
99.1	0.0389338
99.2	0.0391245
99.3	0.0391722
99.4	0.0392675
99.5	0.0393152
99.6	0.0393152
99.7	0.0394583
99.8	0.0394583
99.9	0.039506
100	0.0397444
100.1	0.0398397
100.2	0.0399351
100.3	0.0399828
100.4	0.0400305
100.5	0.0400782
100.6	0.0399351
100.7	0.0397921
100.8	0.0397444
100.9	0.0399351
101	0.0400305
101.1	0.0400305
101.2	0.0400782
101.3	0.0401258
101.4	0.0400305
101.5	0.0398874
101.6	0.0398397
101.7	0.0399351
101.8	0.0398874
101.9	0.0399351
102	0.0399828
102.1	0.0400782
102.2	0.0400305
102.3	0.0399351
102.4	0.0398397
102.5	0.0398397
102.6	0.0398874
102.7	0.0399828
102.8	0.0400305
102.9	0.0402212
103	0.0401258
103.1	0.0399828
103.2	0.0399828
103.3	0.039947
103.4	0.0398874
103.5	0.0399351
103.6	0.0399828
103.7	0.0398397
103.8	0.0396967
103.9	0.0397921
104	0.0397921
104.1	0.0397444
104.2	0.0398397
104.3	0.0397921
104.4	0.0396013
104.5	0.0394106
104.6	0.0391722
104.7	0.0390291
104.8	0.0389338
104.9	0.0389814
105	0.0388384
105.1	0.0388384
105.2	0.0390291
105.3	0.0391722
105.4	0.0392675
105.5	0.0393629
105.6	0.0392675
105.7	0.0393152
105.8	0.0393152
105.9	0.0394583
106	0.0394583
106.1	0.039649
106.2	0.039649
106.3	0.039649
106.4	0.0395536
106.5	0.0394106
106.6	0.0393629
106.7	0.0392675
106.8	0.0391245
106.9	0.0390291
107	0.0391245
107.1	0.0393629
107.2	0.0394583
107.3	0.0392675
107.4	0.0393629
107.5	0.0393152
107.6	0.0392675
107.7	0.0391245
107.8	0.0391245
107.9	0.0391245
108	0.0394106
108.1	0.039506
108.2	0.039649
108.3	0.0397921
108.4	0.0399828
108.5	0.0398874
108.6	0.0399828
108.7	0.0400305
108.8	0.0399828
108.9	0.0401258
109	0.0402689
109.1	0.0403166
109.2	0.0404596
109.3	0.0406027
109.4	0.0408411
109.5	0.0409842
109.6	0.0410795
109.7	0.0413656
109.8	0.0415564
109.9	0.0416517
110	0.0417948
110.1	0.0418901
110.2	0.0418901
110.3	0.0419855
110.4	0.0419855
110.5	0.0419855
110.6	0.0419855
110.7	0.0421762
110.8	0.0419378
110.9	0.0421762
111	0.0419855
111.1	0.0420332
111.2	0.0418901
111.3	0.0418901
111.4	0.0419855
111.5	0.0420332
111.6	0.0420809
111.7	0.0418901
111.8	0.0420332
111.9	0.0422239
112	0.0422716
112.1	0.0422835
112.2	0.0423193
112.3	0.0423193
112.4	0.0423193
112.5	0.0424147
112.6	0.04251
112.7	0.04251
112.8	0.0424147
112.9	0.0424147
113	0.0424147
113.1	0.0424623
113.2	0.0425577
113.3	0.0428438
113.4	0.0430346
113.5	0.0430822
113.6	0.0430822
113.7	0.0430822
113.8	0.0430822
113.9	0.0430346
114	0.0430346
114.1	0.0428915
114.2	0.0428438
114.3	0.0428438
114.4	0.0427961
114.5	0.0427485
114.6	0.0428438
114.7	0.0427485
114.8	0.0427008
114.9	0.0427485
115	0.0427008
115.1	0.0426531
115.2	0.0426054
115.3	0.04251
115.4	0.0422716
115.5	0.0421762
115.6	0.0421762
115.7	0.0422239
115.8	0.0422716
115.9	0.0422716
116	0.0422716
116.1	0.0426054
116.2	0.0426531
116.3	0.0427008
116.4	0.0426054
116.5	0.0427008
116.6	0.0426531
116.7	0.0426769
116.8	0.0426531
116.9	0.0427008
117	0.0426531
117.1	0.0426054
117.2	0.0426531
117.3	0.0428915
117.4	0.0428438
117.5	0.0430346
117.6	0.0433207
117.7	0.0434637
117.8	0.0436544
117.9	0.0437498
118	0.0439405
118.1	0.0439405
118.2	0.0439882
118.3	0.0440836
118.4	0.044322
118.5	0.0445604
118.6	0.0446081
118.7	0.0445604
118.8	0.0446558
118.9	0.0447512
119	0.0448465
119.1	0.0448465
119.2	0.0450373
119.3	0.0449896
119.4	0.0446558
119.5	0.0446081
119.6	0.0446677
119.7	0.0447035
119.8	0.0447035
119.9	0.0446558
120	0.0446081
120.1	0.0446558
120.2	0.0446081
120.3	0.0445604
120.4	0.0446081
120.5	0.0446081
120.6	0.0447512
120.7	0.0447989
120.8	0.0448942
120.9	0.0447035
121	0.0444174
121.1	0.0442266
121.2	0.0440359
121.3	0.0437975
121.4	0.0436544
121.5	0.0434637
121.6	0.0433207
121.7	0.0432253
121.8	0.0430822
121.9	0.0429392
122	0.0427485
122.1	0.0425577
122.2	0.042367
122.3	0.0422239
122.4	0.0421762
122.5	0.0420809
122.6	0.0418901
122.7	0.0417948
122.8	0.0417471
122.9	0.0417471
123	0.0415564
123.1	0.0413656
123.2	0.0413656
123.3	0.0412226
123.4	0.0410795
123.5	0.0409842
123.6	0.0410795
123.7	0.0410318
123.8	0.0410318
123.9	0.0410318
124	0.0409842
124.1	0.0408411
124.2	0.0408888
124.3	0.0408411
124.4	0.0407934
124.5	0.0407934
124.6	0.0407696
124.7	0.0407457
124.8	0.0407457
124.9	0.0406504
125	0.0406742
125.1	0.0406802
125.2	0.0406981
125.3	0.0406981
125.4	0.0406384
125.5	0.040555
125.6	0.0406027
125.7	0.0406981
125.8	0.0407457
125.9	0.0406981
126	0.0406981
126.1	0.0406504
126.2	0.0407457
126.3	0.0408411
126.4	0.0407934
126.5	0.0407457
126.6	0.0408173
126.7	0.0408411
126.8	0.0408888
126.9	0.0410318
127	0.0410318
127.1	0.0411749
127.2	0.0412703
127.3	0.0410795
127.4	0.0409365
127.5	0.0411749
127.6	0.0414133
127.7	0.0413179
127.8	0.0415087
127.9	0.041461
128	0.0414133
128.1	0.0414133
128.2	0.041604
128.3	0.0416994
128.4	0.0421286
128.5	0.042367
128.6	0.0424147
128.7	0.0424147
128.8	0.0424623
128.9	0.0427008
129	0.0426531
129.1	0.0427485
129.2	0.0428915
129.3	0.0428915
129.4	0.0430346
129.5	0.0431776
129.6	0.0432253
129.7	0.0431776
129.8	0.0431776
129.9	0.0433207
130	0.043416
130.1	0.043273
130.2	0.0432253
130.3	0.043273
130.4	0.043416
130.5	0.0435114
130.6	0.0434637
130.7	0.0435591
130.8	0.0435591
130.9	0.0434637
131	0.043416
131.1	0.0433683
131.2	0.0433207
131.3	0.0432253
131.4	0.0430822
131.5	0.0429869
131.6	0.0430346
131.7	0.0427485
131.8	0.0427008
131.9	0.0426054
132	0.0427008
132.1	0.0426531
132.2	0.0425577
132.3	0.04251
132.4	0.0423193
132.5	0.042367
132.6	0.0421762
132.7	0.0420332
132.8	0.0419378
132.9	0.0418901
133	0.0419378
133.1	0.0420332
133.2	0.0421762
133.3	0.0421762
133.4	0.0420809
133.5	0.0420809
133.6	0.0421286
133.7	0.0422716
133.8	0.0423193
133.9	0.042367
134	0.0422716
134.1	0.0420809
134.2	0.0419855
134.3	0.0420332
134.4	0.0418425
134.5	0.0417471
134.6	0.0417948
134.7	0.0417709
134.8	0.0417948
134.9	0.0417471
135	0.0416994
135.1	0.0417471
135.2	0.0415564
135.3	0.0415087
135.4	0.041461
135.5	0.0414133
135.6	0.041461
135.7	0.0413656
135.8	0.0412226
135.9	0.0411272
136	0.0410795
136.1	0.0409842
136.2	0.0409365
136.3	0.0408888
136.4	0.0408888
136.5	0.0408888
136.6	0.0410318
136.7	0.0409842
136.8	0.0408888
136.9	0.0407934
137	0.0408411
137.1	0.0407457
137.2	0.0406504
137.3	0.0406504
137.4	0.0406027
137.5	0.0406027
137.6	0.0406027
137.7	0.0406504
137.8	0.0406504
137.9	0.0406504
138	0.0406981
138.1	0.0407934
138.2	0.0408888
138.3	0.0408888
138.4	0.0408888
138.5	0.0408411
138.6	0.0407457
138.7	0.0407457
138.8	0.0406504
138.9	0.040555
139	0.0404119
139.1	0.0401735
139.2	0.0400782
139.3	0.0399351
139.4	0.0398397
139.5	0.0398397
139.6	0.0397921
139.7	0.0396967
139.8	0.0396013
139.9	0.0396967
140	0.0399828
140.1	0.0399828
140.2	0.0398874
140.3	0.0397921
140.4	0.0397921
140.5	0.0397444
140.6	0.0398874
140.7	0.0404596
140.8	0.0404119
140.9	0.0401258
141	0.0399828
141.1	0.0398397
141.2	0.039649
141.3	0.039649
141.4	0.0397444
141.5	0.039649
141.6	0.0393629
141.7	0.0394106
141.8	0.0394583
141.9	0.0395536
142	0.039506
142.1	0.0394583
142.2	0.0394583
142.3	0.039506
142.4	0.0396967
142.5	0.0396967
142.6	0.039649
142.7	0.0396967
142.8	0.0397444
142.9	0.0398874
143	0.0397921
143.1	0.0396967
143.2	0.039649
143.3	0.0396967
143.4	0.0397444
143.5	0.039649
143.6	0.039506
143.7	0.0394106
143.8	0.0393629
143.9	0.0393152
144	0.0390291
144.1	0.0387907
144.2	0.0388384
144.3	0.0386953
144.4	0.0385523
144.5	0.0385523
144.6	0.0386953
144.7	0.0388384
144.8	0.0388384
144.9	0.038743
145	0.0386477
145.1	0.0385046
145.2	0.038743
145.3	0.0386477
145.4	0.0384092
145.5	0.0383615
145.6	0.0383615
145.7	0.0383139
145.8	0.0383019
145.9	0.0382662
146	0.0382662
146.1	0.0382662
146.2	0.0381708
146.3	0.0380278
146.4	0.037837
146.5	0.037694
146.6	0.0375032
146.7	0.0374079
146.8	0.0373125
146.9	0.0372648
147	0.037241
147.1	0.037235
147.2	0.0372171
147.3	0.0372171
147.4	0.0372648
147.5	0.0373125
147.6	0.0373602
147.7	0.0372648
147.8	0.0372171
147.9	0.0372648
148	0.0372171
148.1	0.0372171
148.2	0.0370264
148.3	0.0370264
148.4	0.0368357
148.5	0.036788
148.6	0.036788
148.7	0.036788
148.8	0.036788
148.9	0.0367403
149	0.0368118
149.1	0.0368357
149.2	0.0368059
149.3	0.036788
149.4	0.036788
149.5	0.0367403
149.6	0.0367403
149.7	0.036788
149.8	0.0367403
149.9	0.036788
150	0.0368357
150.1	0.0368834
150.2	0.0368834
150.3	0.0369787
150.4	0.0371695
150.5	0.0372171
150.6	0.0372171
150.7	0.0372648
150.8	0.0373125
150.9	0.0373125
151	0.0373602
151.1	0.0373602
151.2	0.0374675
151.3	0.0375986
151.4	0.0375509
151.5	0.0375032
151.6	0.0374556
151.7	0.0376463
151.8	0.037694
151.9	0.0375986
152	0.0375509
152.1	0.0375986
152.2	0.0377417
152.3	0.037837
152.4	0.0378847
152.5	0.0380754
152.6	0.0380754
152.7	0.0380754
152.8	0.0381231
152.9	0.0381708
153	0.0382185
153.1	0.0383615
153.2	0.0383139
153.3	0.0382662
153.4	0.0381231
153.5	0.0382185
153.6	0.0382662
153.7	0.0382662
153.8	0.0381231
153.9	0.0380754
154	0.0380754
154.1	0.0379324
154.2	0.0378847
154.3	0.0378847
154.4	0.0379324
154.5	0.0378847
154.6	0.0377893
154.7	0.0378847
154.8	0.037837
154.9	0.0377417
155	0.0376463
155.1	0.0376463
155.2	0.0376463
155.3	0.0376344
155.4	0.0376195
155.5	0.0375986
155.6	0.0375986
155.7	0.037694
155.8	0.0375986
155.9	0.0377417
156	0.0377417
156.1	0.0377893
156.2	0.037694
156.3	0.0375986
156.4	0.037694
156.5	0.037694
156.6	0.0376463
156.7	0.037694
156.8	0.0377417
156.9	0.037694
157	0.037694
157.1	0.0376463
157.2	0.0375986
157.3	0.0375986
157.4	0.0376463
157.5	0.0374556
157.6	0.0372171
157.7	0.0370741
157.8	0.0369787
157.9	0.0368834
158	0.036931
158.1	0.0368834
158.2	0.036788
158.3	0.0368357
158.4	0.0370264
158.5	0.036931
158.6	0.0370264
158.7	0.0370264
158.8	0.0372171
158.9	0.0371695
159	0.0370741
159.1	0.036931
159.2	0.036931
159.3	0.0368357
159.4	0.0368357
159.5	0.0368237
159.6	0.036788
159.7	0.0367731
159.8	0.0367403
159.9	0.0367403
160	0.0368237
160.1	0.0368834
160.2	0.036931
160.3	0.036931
160.4	0.036788
160.5	0.0368357
160.6	0.0367761
160.7	0.0367403
160.8	0.0367403
160.9	0.0367522
161	0.0367671
161.1	0.036788
161.2	0.036788
161.3	0.0368834
161.4	0.0370264
161.5	0.0370741
161.6	0.0371218
161.7	0.0372171
161.8	0.0373125
161.9	0.0374079
162	0.0375032
162.1	0.0375986
162.2	0.0375986
162.3	0.0376463
162.4	0.0377417
162.5	0.037694
162.6	0.0376463
162.7	0.0376463
162.8	0.0376463
162.9	0.0376463
163	0.0376463
163.1	0.0376463
163.2	0.0376463
163.3	0.0377893
163.4	0.0379324
163.5	0.0378847
163.6	0.0380278
163.7	0.0381708
163.8	0.0382662
163.9	0.0385046
164	0.0385523
164.1	0.0385761
164.2	0.0386
164.3	0.0386477
164.4	0.038743
164.5	0.0387907
164.6	0.0389338
164.7	0.0389338
164.8	0.0389338
164.9	0.0389814
165	0.0390291
165.1	0.0391722
165.2	0.0391722
165.3	0.0392199
165.4	0.0392199
165.5	0.0391722
165.6	0.0391245
165.7	0.0391722
165.8	0.0392199
165.9	0.0392199
166	0.0392675
166.1	0.0392675
166.2	0.0393152
166.3	0.0392675
166.4	0.0393152
166.5	0.0393629
166.6	0.0394583
166.7	0.0395536
166.8	0.039649
166.9	0.039649
167	0.0396967
167.1	0.0396967
167.2	0.0396013
167.3	0.039649
167.4	0.0397921
167.5	0.0398874
167.6	0.0398874
167.7	0.0399828
167.8	0.0400305
167.9	0.0401735
168	0.0401735
168.1	0.0401378
168.2	0.0401258
168.3	0.0400782
168.4	0.0399351
168.5	0.0399828
168.6	0.0400305
168.7	0.0400782
168.8	0.0400305
168.9	0.0401258
169	0.0401735
169.1	0.0401258
169.2	0.0400782
169.3	0.0400782
169.4	0.0401735
169.5	0.0402212
169.6	0.0401258
169.7	0.0400782
169.8	0.0400782
169.9	0.0401258
170	0.0401258
170.1	0.0401258
170.2	0.0401258
170.3	0.0401258
170.4	0.0402212
170.5	0.0401735
170.6	0.0403643
170.7	0.0403643
170.8	0.040555
170.9	0.0406027
171	0.040555
171.1	0.0406027
171.2	0.0406027
171.3	0.0406981
171.4	0.0407457
171.5	0.0407457
171.6	0.0408888
171.7	0.0409365
171.8	0.0410795
171.9	0.0411749
172	0.0413656
172.1	0.0413656
172.2	0.0413179
172.3	0.0413656
172.4	0.041461
172.5	0.041604
172.6	0.0417948
172.7	0.0418425
172.8	0.0419378
172.9	0.0419855
173	0.0419378
173.1	0.0418425
173.2	0.0417948
173.3	0.0418901
173.4	0.0420809
173.5	0.0419378
173.6	0.0418901
173.7	0.0418901
173.8	0.0420332
173.9	0.0422716
174	0.0426531
174.1	0.0426054
174.2	0.04251
174.3	0.04251
174.4	0.04251
174.5	0.0425577
174.6	0.0427008
174.7	0.0426531
174.8	0.04251
174.9	0.0425577
175	0.0426054
175.1	0.0426054
175.2	0.0426531
175.3	0.0426531
175.4	0.04251
175.5	0.0424623
175.6	0.0422716
175.7	0.0422239
175.8	0.0422716
175.9	0.0421286
176	0.0419855
176.1	0.0417948
176.2	0.041604
176.3	0.0413179
176.4	0.0411749
176.5	0.0411749
176.6	0.0411272
176.7	0.0411749
176.8	0.0411272
176.9	0.0409842
177	0.0411749
177.1	0.0414133
177.2	0.0415564
177.3	0.0415087
177.4	0.041461
177.5	0.0413656
177.6	0.0413179
177.7	0.0412226
177.8	0.0412703
177.9	0.0415087
178	0.041604
178.1	0.0415087
178.2	0.0415087
178.3	0.0415325
178.4	0.0415564
178.5	0.0415564
178.6	0.0416994
178.7	0.0417471
178.8	0.0416517
178.9	0.0417471
179	0.0416994
179.1	0.0417471
179.2	0.0418425
179.3	0.0419855
179.4	0.0421286
179.5	0.0421286
179.6	0.0423193
179.7	0.042367
179.8	0.0424623
179.9	0.04251
180	0.0424147
180.1	0.0423193
180.2	0.0421286
180.3	0.0420332
180.4	0.0418425
180.5	0.041604
180.6	0.041461
180.7	0.0412226
180.8	0.0411749
180.9	0.0413179
181	0.041461
181.1	0.0415087
181.2	0.0415564
181.3	0.0415564
181.4	0.0415087
181.5	0.0415087
181.6	0.041604
181.7	0.041604
181.8	0.0415564
181.9	0.0415087
182	0.0414133
182.1	0.0415087
182.2	0.041461
182.3	0.041461
182.4	0.041461
182.5	0.0415087
182.6	0.0415087
182.7	0.0416994
182.8	0.0418901
182.9	0.0418901
183	0.0418901
183.1	0.0418901
183.2	0.0419378
183.3	0.0419855
183.4	0.0420332
183.5	0.0420332
183.6	0.0420809
183.7	0.0420809
183.8	0.0422716
183.9	0.0423193
184	0.0424147
184.1	0.042367
184.2	0.0424147
184.3	0.0425577
184.4	0.04251
184.5	0.0422716
184.6	0.0421762
184.7	0.0422239
184.8	0.0423193
184.9	0.0424147
185	0.0427961
185.1	0.0432253
185.2	0.0435114
185.3	0.0437021
185.4	0.0438452
185.5	0.0439405
185.6	0.0438929
185.7	0.0437975
185.8	0.0436544
185.9	0.0437498
186	0.0438929
186.1	0.0440359
186.2	0.0440359
186.3	0.0440836
186.4	0.0439882
186.5	0.044179
186.6	0.0442266
186.7	0.0444174
186.8	0.0444651
186.9	0.0444174
187	0.0443697
187.1	0.0442266
187.2	0.0440836
187.3	0.0439405
187.4	0.0438452
187.5	0.0439405
187.6	0.0439882
187.7	0.0440359
187.8	0.0440359
187.9	0.0441074
188	0.0442266
188.1	0.0441313
188.2	0.0443697
188.3	0.0446558
188.4	0.0445604
188.5	0.044322
188.6	0.0442266
188.7	0.044179
188.8	0.0441313
188.9	0.0442266
189	0.0441909
189.1	0.0442266
189.2	0.044179
189.3	0.0442743
189.4	0.0443697
189.5	0.044322
189.6	0.0442266
189.7	0.0438929
189.8	0.0434637
189.9	0.0431776
190	0.0430822
190.1	0.0429392
190.2	0.0429869
190.3	0.0429392
190.4	0.0429392
190.5	0.0428438
190.6	0.0428438
190.7	0.0428081
190.8	0.0427485
190.9	0.0427961
191	0.0426531
191.1	0.04251
191.2	0.0424623
191.3	0.0424147
191.4	0.042367
191.5	0.0421286
191.6	0.0422239
191.7	0.0421286
191.8	0.0419855
191.9	0.0418901
192	0.0417471
192.1	0.0416517
192.2	0.0417471
192.3	0.0416994
192.4	0.0416994
192.5	0.041604
192.6	0.041604
192.7	0.0417948
192.8	0.0419378
192.9	0.0420809
193	0.0418901
193.1	0.0420332
193.2	0.0421286
193.3	0.0420809
193.4	0.0422239
193.5	0.0423193
193.6	0.042367
193.7	0.0422716
193.8	0.0420809
193.9	0.0419378
194	0.0417471
194.1	0.0417471
194.2	0.0417471
194.3	0.0417948
194.4	0.0417471
194.5	0.0415087
194.6	0.0415087
194.7	0.0414252
194.8	0.0413179
194.9	0.0413656
195	0.0413179
195.1	0.0413179
195.2	0.0414014
195.3	0.041461
195.4	0.0415087
195.5	0.041461
195.6	0.041461
195.7	0.0411272
195.8	0.0410795
195.9	0.0411272
196	0.0412226
196.1	0.0415564
196.2	0.0416517
196.3	0.0417948
196.4	0.0418901
196.5	0.0417948
196.6	0.0417948
196.7	0.0418901
196.8	0.0419855
196.9	0.0420332
197	0.0422239
197.1	0.0425577
197.2	0.0425577
197.3	0.0427961
197.4	0.0427961
197.5	0.0427961
197.6	0.0428915
197.7	0.0429392
197.8	0.0429392
197.9	0.0428438
198	0.0428438
198.1	0.0426531
198.2	0.0426054
198.3	0.0426054
198.4	0.0425577
198.5	0.0424623
198.6	0.042367
198.7	0.0422239
198.8	0.0420809
198.9	0.0421643
199	0.0421762
199.1	0.0421762
199.2	0.0421286
199.3	0.0421762
199.4	0.0421286
199.5	0.0421762
199.6	0.0421762
199.7	0.0422716
[truncated: 248,003+ more rows]
