# Supplementary material for: Logical gates in ensembles of proteinoid microspheres
Source: PLoS One. 2023 Sep 18;18(9):e0289433. doi: 10.1371/journal.pone.0289433 (PMC10506713; doi:10.1371/journal.pone.0289433)
Supplement: S6 File — (XLSX) [file pone.0289433.s006.xlsx]

## Sheet: Sheet1
CA i vs t
s	µA
0	0.119209
0.1	0.119209
0.2	0.119209
0.3	0.119209
0.4	0.119209
0.5	0.026226
0.6	0.0214577
0.7	0.0214577
0.8	0.0214577
0.9	0.0194311
1	0.0183582
1.1	0.0164509
1.2	0.0126362
1.3	0.0126362
1.4	0.0154972
1.5	0.0127554
1.6	0.0101805
1.7	0.0141382
1.8	0.0125647
1.9	0.0123262
2	0.0123739
2.1	0.0130892
2.2	0.0130415
2.3	0.0128508
2.4	0.0127554
2.5	0.012517
2.6	0.0131845
2.7	0.0128984
2.8	0.0128508
2.9	0.01297
3	0.0130892
3.1	0.0130415
3.2	0.0131845
3.3	0.0131845
3.4	0.0132322
3.5	0.0131607
3.6	0.0131369
3.7	0.0130892
3.8	0.0132322
3.9	0.0131369
4	0.0132322
4.1	0.0131845
4.2	0.0131369
4.3	0.0131845
4.4	0.0132799
4.5	0.0131845
4.6	0.0132322
4.7	0.0132799
4.8	0.0132799
4.9	0.0131845
5	0.0131845
5.1	0.0132322
5.2	0.0131845
5.3	0.0132322
5.4	0.0131845
5.5	0.0132322
5.6	0.0132322
5.7	0.0132322
5.8	0.0132322
5.9	0.0132322
6	0.0132322
6.1	0.0132322
6.2	0.0131845
6.3	0.0132322
6.4	0.0131369
6.5	0.0131845
6.6	0.0131845
6.7	0.0131845
6.8	0.0131845
6.9	0.0131845
7	0.0131845
7.1	0.0132322
7.2	0.0132322
7.3	0.0132322
7.4	0.0131845
7.5	0.0131845
7.6	0.0131845
7.7	0.0131845
7.8	0.0131845
7.9	0.0131845
8	0.0131845
8.1	0.0131845
8.2	0.0131845
8.3	0.0132322
8.4	0.0132322
8.5	0.0132322
8.6	0.0131845
8.7	0.0131845
8.8	0.0132322
8.9	0.0132322
9	0.0132084
9.1	0.0131845
9.2	0.0131845
9.3	0.0131845
9.4	0.0131845
9.5	0.0131845
9.6	0.0131845
9.7	0.0131845
9.8	0.0131845
9.9	0.0132322
10	0.0132322
10.1	0.0131845
10.2	0.0131845
10.3	0.0131845
10.4	0.0131845
10.5	0.0131845
10.6	0.0131845
10.7	0.0131845
10.8	0.0131845
10.9	0.0131845
11	0.0132084
11.1	0.0132322
11.2	0.0132322
11.3	0.0131845
11.4	0.0131845
11.5	0.0131845
11.6	0.0132322
11.7	0.0131845
11.8	0.0132322
11.9	0.0131845
12	0.0132799
12.1	0.0134706
12.2	0.0150442
12.3	0.0150919
12.4	0.0156164
12.5	0.0159979
12.6	0.0166178
12.7	0.0169516
12.8	0.0170469
12.9	0.0168562
13	0.0171423
13.1	0.0170946
13.2	0.0170946
13.3	0.0166178
13.4	0.015521
13.5	0.0138044
13.6	0.0136614
13.7	0.0138044
13.8	0.0139952
13.9	0.0138998
14	0.0137091
14.1	0.013423
14.2	0.013566
14.3	0.0134706
14.4	0.0132799
14.5	0.0130415
14.6	0.0135183
14.7	0.0138044
14.8	0.0138521
14.9	0.0138521
15	0.0139475
15.1	0.0140429
15.2	0.0140429
15.3	0.0139475
15.4	0.0139475
15.5	0.0137091
15.6	0.0134706
15.7	0.013566
15.8	0.013423
15.9	0.0137091
16	0.0135183
16.1	0.0136137
16.2	0.0136137
16.3	0.0136137
16.4	0.0138044
16.5	0.013566
16.6	0.0132322
16.7	0.0133276
16.8	0.0132799
16.9	0.0132322
17	0.0133276
17.1	0.0135183
17.2	0.0135183
17.3	0.0135183
17.4	0.0135183
17.5	0.0135183
17.6	0.013566
17.7	0.0134706
17.8	0.0135183
17.9	0.0135183
18	0.0135183
18.1	0.0133753
18.2	0.013423
18.3	0.0139952
18.4	0.0140905
18.5	0.0140429
18.6	0.0141382
18.7	0.0142336
18.8	0.014329
18.9	0.014472
19	0.0145197
19.1	0.014472
19.2	0.0145197
19.3	0.0145674
19.4	0.0146627
19.5	0.0147104
19.6	0.0148535
19.7	0.0149488
19.8	0.0149488
19.9	0.0150442
20	0.0149488
20.1	0.0150442
20.2	0.0149012
20.3	0.0149965
20.4	0.0150919
20.5	0.0151873
20.6	0.0153303
20.7	0.0153303
20.8	0.0151396
20.9	0.0150442
21	0.0151396
21.1	0.0151396
21.2	0.0151873
21.3	0.0150919
21.4	0.0149488
21.5	0.0148535
21.6	0.0148058
21.7	0.0148058
21.8	0.0148058
21.9	0.0148535
22	0.0148535
22.1	0.0147581
22.2	0.0147581
22.3	0.0147581
22.4	0.0147343
22.5	0.0147104
22.6	0.0147104
22.7	0.0147581
22.8	0.0148058
22.9	0.0149965
23	0.0151396
23.1	0.0150919
23.2	0.0149965
23.3	0.0149965
23.4	0.0149012
23.5	0.0148535
23.6	0.0147581
23.7	0.0146627
23.8	0.0146627
23.9	0.0146151
24	0.014472
24.1	0.014472
24.2	0.0144243
24.3	0.014329
24.4	0.0142813
24.5	0.0141382
24.6	0.0139952
24.7	0.0139952
24.8	0.0139475
24.9	0.0139475
25	0.0138521
25.1	0.0138521
25.2	0.0138044
25.3	0.0138044
25.4	0.0137568
25.5	0.0137568
25.6	0.0137091
25.7	0.0137091
25.8	0.0136614
25.9	0.0136137
26	0.0136137
26.1	0.0136614
26.2	0.0136614
26.3	0.0136137
26.4	0.013566
26.5	0.013566
26.6	0.013566
26.7	0.013566
26.8	0.013566
26.9	0.013566
27	0.013566
27.1	0.0135183
27.2	0.013566
27.3	0.0135183
27.4	0.0135183
27.5	0.0135183
27.6	0.0135183
27.7	0.0135183
27.8	0.0135183
27.9	0.0135183
28	0.0134706
28.1	0.013566
28.2	0.0135183
28.3	0.0134706
28.4	0.0134706
28.5	0.0134706
28.6	0.0134706
28.7	0.0134706
28.8	0.013423
28.9	0.013423
29	0.013423
29.1	0.0134706
29.2	0.0134706
29.3	0.013423
29.4	0.013423
29.5	0.0133991
29.6	0.0133753
29.7	0.0133753
29.8	0.0133753
29.9	0.0133753
30	0.0133753
30.1	0.013423
30.2	0.0133753
30.3	0.013423
30.4	0.0133753
30.5	0.0133753
30.6	0.0133753
30.7	0.0133753
30.8	0.0133514
30.9	0.0133276
31	0.0133276
31.1	0.0133753
31.2	0.0133276
31.3	0.0133753
31.4	0.0133276
31.5	0.0133753
31.6	0.0133276
31.7	0.0133276
31.8	0.0133276
31.9	0.0133276
32	0.0133276
32.1	0.0133276
32.2	0.0133276
32.3	0.0132799
32.4	0.0132799
32.5	0.0133276
32.6	0.0132322
32.7	0.0133276
32.8	0.0132799
32.9	0.0133276
33	0.0133276
33.1	0.0132799
33.2	0.0132799
33.3	0.0132799
33.4	0.0132799
33.5	0.0132799
33.6	0.0132799
33.7	0.0132799
33.8	0.0132799
33.9	0.0132799
34	0.0132799
34.1	0.0132799
34.2	0.0132799
34.3	0.0132322
34.4	0.0132322
34.5	0.0132322
34.6	0.0132799
34.7	0.0132799
34.8	0.0132322
34.9	0.0132799
35	0.0132322
35.1	0.0132322
35.2	0.0132322
35.3	0.0132799
35.4	0.0132799
35.5	0.0132799
35.6	0.0132799
35.7	0.0132799
35.8	0.0132799
35.9	0.0132799
36	0.0132799
36.1	0.0132799
36.2	0.0132322
36.3	0.0132799
36.4	0.0132322
36.5	0.0132799
36.6	0.0131845
36.7	0.0132322
36.8	0.0132322
36.9	0.0132322
37	0.0132322
37.1	0.0132799
37.2	0.0132322
37.3	0.0132799
37.4	0.0132799
37.5	0.0132561
37.6	0.0132322
37.7	0.0132322
37.8	0.0132322
37.9	0.0132799
38	0.0132322
38.1	0.0132799
38.2	0.013268
38.3	0.0132799
38.4	0.0132799
38.5	0.0132799
38.6	0.0132322
38.7	0.0132322
38.8	0.0132799
38.9	0.0133276
39	0.0133276
39.1	0.0132799
39.2	0.0132799
39.3	0.0132799
39.4	0.0132799
39.5	0.0132799
39.6	0.0132322
39.7	0.0132799
39.8	0.0132322
39.9	0.0132799
40	0.0132799
40.1	0.0132322
40.2	0.0132799
40.3	0.0132322
40.4	0.0132322
40.5	0.0132322
40.6	0.0132799
40.7	0.0132799
40.8	0.0132799
40.9	0.0132799
41	0.0132322
41.1	0.0132322
41.2	0.0132322
41.3	0.0132322
41.4	0.0132799
41.5	0.0132322
41.6	0.0131845
41.7	0.0132322
41.8	0.0132322
41.9	0.0132322
42	0.0131845
42.1	0.0131845
42.2	0.0132322
42.3	0.0132322
42.4	0.0132322
42.5	0.0131845
42.6	0.0131845
42.7	0.0131845
42.8	0.0132322
42.9	0.0132322
43	0.0131845
43.1	0.0131845
43.2	0.0131845
43.3	0.0131845
43.4	0.0131369
43.5	0.0132322
43.6	0.0131845
43.7	0.0131845
43.8	0.0131845
43.9	0.0131845
44	0.0131845
44.1	0.0131845
44.2	0.0131845
44.3	0.0131845
44.4	0.0131845
44.5	0.0132322
44.6	0.0131845
44.7	0.0132322
44.8	0.0131369
44.9	0.0131845
45	0.0131845
45.1	0.0131845
45.2	0.0131845
45.3	0.0131845
45.4	0.0131369
45.5	0.0132322
45.6	0.0131845
45.7	0.0131845
45.8	0.0132322
45.9	0.0132322
46	0.0131369
46.1	0.0131369
46.2	0.0131845
46.3	0.0131845
46.4	0.0131845
46.5	0.0132322
46.6	0.0131845
46.7	0.0132322
46.8	0.0132322
46.9	0.0131845
47	0.0131845
47.1	0.0131845
47.2	0.0131845
47.3	0.0131845
47.4	0.0132322
47.5	0.0131845
47.6	0.0132322
47.7	0.0131845
47.8	0.0131845
47.9	0.0132322
48	0.0132322
48.1	0.0132322
48.2	0.0132322
48.3	0.0132322
48.4	0.0132322
48.5	0.0132322
48.6	0.0132322
48.7	0.0132322
48.8	0.0132084
48.9	0.0131845
49	0.0131845
49.1	0.0131845
49.2	0.0131845
49.3	0.0131845
49.4	0.0131845
49.5	0.0131369
49.6	0.0131369
49.7	0.0131845
49.8	0.0131369
49.9	0.0131845
50	0.0131369
50.1	0.0131369
50.2	0.0131845
50.3	0.0131845
50.4	0.0131845
50.5	0.0132322
50.6	0.0132322
50.7	0.0131845
50.8	0.0131845
50.9	0.0131845
51	0.0131845
51.1	0.0131845
51.2	0.0131369
51.3	0.0131369
51.4	0.0131369
51.5	0.0131845
51.6	0.0131845
51.7	0.0131369
51.8	0.0131845
51.9	0.0132322
52	0.0132322
52.1	0.0132322
52.2	0.0131845
52.3	0.0131845
52.4	0.0131845
52.5	0.0132322
52.6	0.0131369
52.7	0.0131845
52.8	0.0131845
52.9	0.0131845
53	0.0131845
53.1	0.0131845
53.2	0.0131845
53.3	0.0131845
53.4	0.0131607
53.5	0.0131369
53.6	0.0131369
53.7	0.0131369
53.8	0.0131845
53.9	0.0131845
54	0.0131369
54.1	0.0131369
54.2	0.0131845
54.3	0.0131845
54.4	0.0131845
54.5	0.0131845
54.6	0.0131845
54.7	0.0131845
54.8	0.0131845
54.9	0.0131845
55	0.0131845
55.1	0.0131845
55.2	0.0131845
55.3	0.0131845
55.4	0.0131845
55.5	0.0131845
55.6	0.0131845
55.7	0.0131845
55.8	0.0131845
55.9	0.0131845
56	0.0131845
56.1	0.0131845
56.2	0.0131845
56.3	0.0131845
56.4	0.0131845
56.5	0.0131845
56.6	0.0131369
56.7	0.0131369
56.8	0.0131845
56.9	0.0131845
57	0.0131845
57.1	0.0131845
57.2	0.0131845
57.3	0.0131845
57.4	0.0131369
57.5	0.0131369
57.6	0.0131369
57.7	0.0131845
57.8	0.0131369
57.9	0.0131845
58	0.0131845
58.1	0.0131845
58.2	0.0131845
58.3	0.0131845
58.4	0.0131845
58.5	0.0131845
58.6	0.0131845
58.7	0.0131845
58.8	0.0131845
58.9	0.0131845
59	0.0131845
59.1	0.0131845
59.2	0.0131845
59.3	0.0131369
59.4	0.0131369
59.5	0.0131369
59.6	0.0131369
59.7	0.0131369
59.8	0.0131845
59.9	0.0131369
60	0.0131845
60.1	0.0131369
60.2	0.0131845
60.3	0.0131845
60.4	0.0131845
60.5	0.0131845
60.6	0.0131845
60.7	0.0131845
60.8	0.0131845
60.9	0.0131845
61	0.0132322
61.1	0.0132322
61.2	0.0132322
61.3	0.0132322
61.4	0.0131845
61.5	0.0131845
61.6	0.0131845
61.7	0.0131845
61.8	0.0131845
61.9	0.0131369
62	0.0131369
62.1	0.0131369
62.2	0.0131369
62.3	0.0131369
62.4	0.0131369
62.5	0.0131845
62.6	0.0131369
62.7	0.0131845
62.8	0.0131369
62.9	0.0131369
63	0.0131369
63.1	0.0131369
63.2	0.0131845
63.3	0.0131845
63.4	0.0131845
63.5	0.0131369
63.6	0.0131845
63.7	0.0132322
63.8	0.0131845
63.9	0.0131845
64	0.0131369
64.1	0.0131369
64.2	0.0131369
64.3	0.0131369
64.4	0.0131369
64.5	0.0131369
64.6	0.0131369
64.7	0.0131369
64.8	0.0131369
64.9	0.0131369
65	0.0131845
65.1	0.0131369
65.2	0.0131845
65.3	0.0131369
65.4	0.0132322
65.5	0.0130892
65.6	0.0131845
65.7	0.0132322
65.8	0.0131369
65.9	0.0131845
66	0.0131369
66.1	0.0131369
66.2	0.0130892
66.3	0.0131845
66.4	0.0131369
66.5	0.0130892
66.6	0.0131845
66.7	0.0131369
66.8	0.0131369
66.9	0.0131488
67	0.0131398
67.1	0.0131369
67.2	0.0131369
67.3	0.0131845
67.4	0.0131369
67.5	0.0131726
67.6	0.0131845
67.7	0.0131845
67.8	0.0131369
67.9	0.0131845
68	0.0131369
68.1	0.0131845
68.2	0.0131369
68.3	0.0131369
68.4	0.0130892
68.5	0.0131845
68.6	0.0131369
68.7	0.0131369
68.8	0.0131369
68.9	0.0131369
69	0.0131369
69.1	0.0131845
69.2	0.0131845
69.3	0.0131607
69.4	0.0131369
69.5	0.0131369
69.6	0.0131369
69.7	0.0131369
69.8	0.0131369
69.9	0.0131369
70	0.0131369
70.1	0.0131369
70.2	0.0131369
70.3	0.0131369
70.4	0.0131369
70.5	0.0131369
70.6	0.0131369
70.7	0.0131369
70.8	0.0131369
70.9	0.0131369
71	0.0131369
71.1	0.0131369
71.2	0.0131369
71.3	0.0131369
71.4	0.0131369
71.5	0.0130892
71.6	0.0131369
71.7	0.0131965
71.8	0.0132799
71.9	0.0132799
72	0.0132799
72.1	0.0132799
72.2	0.0132322
72.3	0.0132322
72.4	0.0131845
72.5	0.0131845
72.6	0.0131845
72.7	0.0131369
72.8	0.0131845
72.9	0.0131369
73	0.0131845
73.1	0.0131369
73.2	0.0131369
73.3	0.0131369
73.4	0.0131369
73.5	0.0131369
73.6	0.0131369
73.7	0.0131369
73.8	0.0131369
73.9	0.0131369
74	0.0131369
74.1	0.0131369
74.2	0.0131369
74.3	0.0131369
74.4	0.0131369
74.5	0.0131369
74.6	0.0131369
74.7	0.0131369
74.8	0.0131369
74.9	0.0131845
75	0.0131369
75.1	0.0132799
75.2	0.0131845
75.3	0.0132322
75.4	0.0131845
75.5	0.0131845
75.6	0.0131845
75.7	0.0131369
75.8	0.0131488
75.9	0.0131369
76	0.0131369
76.1	0.0131369
76.2	0.0131369
76.3	0.0131369
76.4	0.0131845
76.5	0.0131845
76.6	0.0131369
76.7	0.0131369
76.8	0.0131369
76.9	0.0131845
77	0.0131369
77.1	0.0131845
77.2	0.0131845
77.3	0.0131845
77.4	0.0131845
77.5	0.0131845
77.6	0.0131607
77.7	0.0131369
77.8	0.0131369
77.9	0.0131369
78	0.0131845
78.1	0.0131369
78.2	0.0131845
78.3	0.0131369
78.4	0.0130892
78.5	0.0131369
78.6	0.0131369
78.7	0.0131369
78.8	0.0131369
78.9	0.0131369
79	0.0131369
79.1	0.0131845
79.2	0.0131369
79.3	0.0131845
79.4	0.0131845
79.5	0.0131845
79.6	0.0131369
79.7	0.0131726
79.8	0.0131845
79.9	0.0131845
80	0.0131845
80.1	0.0131369
80.2	0.0131369
80.3	0.0131369
80.4	0.0131369
80.5	0.0131845
80.6	0.0130892
80.7	0.0131369
80.8	0.0130892
80.9	0.0131369
81	0.0131369
81.1	0.0130892
81.2	0.0130892
81.3	0.0131369
81.4	0.0130892
81.5	0.0131369
81.6	0.0131369
81.7	0.0131369
81.8	0.0130892
81.9	0.0130892
82	0.0131369
82.1	0.0130892
82.2	0.0131369
82.3	0.0130892
82.4	0.0131369
82.5	0.0130892
82.6	0.0131369
82.7	0.0131369
82.8	0.0131369
82.9	0.0130892
83	0.0130892
83.1	0.0130892
83.2	0.0131369
83.3	0.0131369
83.4	0.0131369
83.5	0.0131369
83.6	0.0131369
83.7	0.0131369
83.8	0.0130892
83.9	0.0130892
84	0.0130892
84.1	0.0130892
84.2	0.0130892
84.3	0.0131369
84.4	0.0130892
84.5	0.0131369
84.6	0.0130892
84.7	0.0130892
84.8	0.0131369
84.9	0.0130892
85	0.0131369
85.1	0.0130892
85.2	0.0130892
85.3	0.0130892
85.4	0.0130892
85.5	0.0130415
85.6	0.0130892
85.7	0.0131369
85.8	0.0130892
85.9	0.0130892
86	0.0131011
86.1	0.0130892
86.2	0.0131369
86.3	0.0130415
86.4	0.0131369
86.5	0.0130892
86.6	0.0130892
86.7	0.0130892
86.8	0.0130892
86.9	0.0130892
87	0.0130892
87.1	0.0130892
87.2	0.0130892
87.3	0.0130892
87.4	0.0130892
87.5	0.0130892
87.6	0.0130892
87.7	0.0131369
87.8	0.0130892
87.9	0.0131369
88	0.0130892
88.1	0.0131369
88.2	0.0130415
88.3	0.0130892
88.4	0.0130892
88.5	0.0130415
88.6	0.0130892
88.7	0.0131369
88.8	0.0131369
88.9	0.0130892
89	0.0130892
89.1	0.0130892
89.2	0.0130892
89.3	0.0130892
89.4	0.0130892
89.5	0.0130892
89.6	0.0130892
89.7	0.0130892
89.8	0.0130892
89.9	0.0130892
90	0.0130892
90.1	0.0130892
90.2	0.0130892
90.3	0.0131369
90.4	0.0130892
90.5	0.0130415
90.6	0.0130892
90.7	0.0131369
90.8	0.0130892
90.9	0.0131369
91	0.0131845
91.1	0.0131845
91.2	0.0131845
91.3	0.0132322
91.4	0.0132322
91.5	0.0131845
91.6	0.0131369
91.7	0.0131369
91.8	0.0130892
91.9	0.0131369
92	0.0130892
92.1	0.0130892
92.2	0.0130892
92.3	0.0131369
92.4	0.0131845
92.5	0.0131369
92.6	0.0131845
92.7	0.0130892
92.8	0.0130892
92.9	0.0130415
93	0.0130892
93.1	0.0130415
93.2	0.0130892
93.3	0.0131369
93.4	0.0130892
93.5	0.0130892
93.6	0.0131369
93.7	0.0131369
93.8	0.0131369
93.9	0.0131369
94	0.0131249
94.1	0.0130892
94.2	0.0131369
94.3	0.0130892
94.4	0.0130892
94.5	0.0130892
94.6	0.0130892
94.7	0.0130892
94.8	0.0130892
94.9	0.0130892
95	0.0130892
95.1	0.0130892
95.2	0.0130892
95.3	0.0130892
95.4	0.0130892
95.5	0.0130892
95.6	0.0130892
95.7	0.0130892
95.8	0.0130892
95.9	0.0130892
96	0.0130892
96.1	0.0130892
96.2	0.0130892
96.3	0.0130892
96.4	0.0130892
96.5	0.0130892
96.6	0.0130892
96.7	0.0130892
96.8	0.0130892
96.9	0.0130892
97	0.0130892
97.1	0.0130892
97.2	0.0130892
97.3	0.0130892
97.4	0.0130892
97.5	0.0130892
97.6	0.0130415
97.7	0.0130892
97.8	0.0130415
97.9	0.0130892
98	0.0130892
98.1	0.0131369
98.2	0.0130892
98.3	0.0131369
98.4	0.0130892
98.5	0.0130892
98.6	0.0130892
98.7	0.0131369
98.8	0.0130892
98.9	0.0130415
99	0.0130892
99.1	0.0130892
99.2	0.0130415
99.3	0.0131369
99.4	0.0130892
99.5	0.0130415
99.6	0.0130892
99.7	0.0130415
99.8	0.0130892
99.9	0.0130415
100	0.0130892
100.1	0.0130415
100.2	0.0130415
100.3	0.0130892
100.4	0.0130892
100.5	0.0130892
100.6	0.0130892
100.7	0.0130892
100.8	0.0130415
100.9	0.0129938
101	0.0130415
101.1	0.0130415
101.2	0.0130892
101.3	0.0130415
101.4	0.0130892
101.5	0.0130892
101.6	0.0130773
101.7	0.0130892
101.8	0.0130862
101.9	0.0130892
102	0.0130892
102.1	0.0130892
102.2	0.0130892
102.3	0.0130892
102.4	0.0130892
102.5	0.0130892
102.6	0.0130892
102.7	0.0130892
102.8	0.0131369
102.9	0.0130415
103	0.0130892
103.1	0.0130415
103.2	0.0130415
103.3	0.0130415
103.4	0.0130415
103.5	0.0130415
103.6	0.0130415
103.7	0.0130415
103.8	0.0130892
103.9	0.0130892
104	0.0130892
104.1	0.0130773
104.2	0.0130862
104.3	0.0130892
104.4	0.0130892
104.5	0.0131011
104.6	0.0130892
104.7	0.0130922
104.8	0.0130892
104.9	0.0130892
105	0.0130892
105.1	0.0130892
105.2	0.0130892
105.3	0.0130892
105.4	0.0130415
105.5	0.0130415
105.6	0.0130415
105.7	0.0130415
105.8	0.0130415
105.9	0.0130415
106	0.0130892
106.1	0.0130892
106.2	0.0130415
106.3	0.0130892
106.4	0.0130415
106.5	0.0130892
106.6	0.0130892
106.7	0.0130415
106.8	0.0130415
106.9	0.0130415
107	0.0130892
107.1	0.0130415
107.2	0.0130892
107.3	0.0130415
107.4	0.0130415
107.5	0.0130892
107.6	0.0130892
107.7	0.0130415
107.8	0.0130415
107.9	0.0130415
108	0.0130415
108.1	0.0130415
108.2	0.0130415
108.3	0.0130415
108.4	0.0130415
108.5	0.0130415
108.6	0.0130415
108.7	0.0130415
108.8	0.0130415
108.9	0.0130415
109	0.0130415
109.1	0.0130415
109.2	0.0130415
109.3	0.0130415
109.4	0.0130415
109.5	0.0130415
109.6	0.0130415
109.7	0.0130415
109.8	0.0130415
109.9	0.0130415
110	0.0130415
110.1	0.0130415
110.2	0.0130415
110.3	0.0130415
110.4	0.0130415
110.5	0.0130415
110.6	0.0130415
110.7	0.0130415
110.8	0.0129938
110.9	0.0129938
111	0.0130057
111.1	0.0130206
111.2	0.0130415
111.3	0.0130415
111.4	0.0130415
111.5	0.0130415
111.6	0.0130415
111.7	0.0130415
111.8	0.0129938
111.9	0.0130415
112	0.0129938
112.1	0.0130415
112.2	0.0129938
112.3	0.0129938
112.4	0.0130415
112.5	0.0130415
112.6	0.0129938
112.7	0.0129938
112.8	0.0129938
112.9	0.0130415
113	0.0130415
113.1	0.0130415
113.2	0.0130415
113.3	0.0130415
113.4	0.0130415
113.5	0.0130415
113.6	0.0130415
113.7	0.0130415
113.8	0.0130415
113.9	0.0129938
114	0.0129938
114.1	0.0129938
114.2	0.0129938
114.3	0.0129938
114.4	0.0129938
114.5	0.0130057
114.6	0.0129968
114.7	0.0129938
114.8	0.0130184
114.9	0.0130415
115	0.0130415
115.1	0.0129938
115.2	0.0130415
115.3	0.0130892
115.4	0.0129938
115.5	0.0130415
115.6	0.0130415
115.7	0.0130415
115.8	0.0130415
115.9	0.0130415
116	0.0130415
116.1	0.0130415
116.2	0.0130415
116.3	0.0130415
116.4	0.0130415
116.5	0.0130415
116.6	0.0130415
116.7	0.0130415
116.8	0.0130415
116.9	0.0130415
117	0.0130415
117.1	0.0130415
117.2	0.0130415
117.3	0.0130415
117.4	0.0130415
117.5	0.0130415
117.6	0.0129938
117.7	0.0130415
117.8	0.0129938
117.9	0.0130415
118	0.0130415
118.1	0.0129938
118.2	0.0129938
118.3	0.0129938
118.4	0.0129938
118.5	0.0129938
118.6	0.0129938
118.7	0.0129938
118.8	0.0130415
118.9	0.0130415
119	0.0130415
119.1	0.0130415
119.2	0.0130415
119.3	0.0130415
119.4	0.0130415
119.5	0.0130415
119.6	0.0130415
119.7	0.0130415
119.8	0.0130415
119.9	0.0130415
120	0.0130415
120.1	0.0130415
120.2	0.0129938
120.3	0.0129938
120.4	0.0129938
120.5	0.0130415
120.6	0.0130415
120.7	0.0130415
120.8	0.0129938
120.9	0.0129938
121	0.0130415
121.1	0.0129938
121.2	0.0130415
121.3	0.0129938
121.4	0.0129938
121.5	0.0130415
121.6	0.0130415
121.7	0.0130415
121.8	0.0130415
121.9	0.0130415
122	0.0130415
122.1	0.0130415
122.2	0.0130415
122.3	0.0130415
122.4	0.0130415
122.5	0.0130415
122.6	0.0129938
122.7	0.0130415
122.8	0.0129938
122.9	0.0129938
123	0.0130415
123.1	0.0130415
123.2	0.0130892
123.3	0.0131369
123.4	0.0131369
123.5	0.0131369
123.6	0.0130415
123.7	0.0130892
123.8	0.0130415
123.9	0.0129938
124	0.0130415
124.1	0.0130892
124.2	0.0130892
124.3	0.0130892
124.4	0.0130892
124.5	0.0130415
124.6	0.0130415
124.7	0.0130892
124.8	0.0131369
124.9	0.0130892
125	0.0131845
125.1	0.0131845
125.2	0.0131488
125.3	0.0131369
125.4	0.0130892
125.5	0.0130892
125.6	0.0130415
125.7	0.0130892
125.8	0.0130415
125.9	0.0129938
126	0.0130415
126.1	0.0130415
126.2	0.0130415
126.3	0.0130415
126.4	0.0130415
126.5	0.0129938
126.6	0.0129938
126.7	0.0130415
126.8	0.0130892
126.9	0.0130415
127	0.0130415
127.1	0.0130415
127.2	0.0130892
127.3	0.0130415
127.4	0.0130892
127.5	0.0129938
127.6	0.0130415
127.7	0.0129938
127.8	0.0130415
127.9	0.0130415
128	0.0129938
128.1	0.0129938
128.2	0.0129938
128.3	0.0129938
128.4	0.0129938
128.5	0.0129938
128.6	0.0130415
128.7	0.0130415
128.8	0.0130415
128.9	0.0130296
129	0.0129938
129.1	0.0130415
129.2	0.0129938
129.3	0.0129938
129.4	0.0129938
129.5	0.0129938
129.6	0.0129938
129.7	0.0130415
129.8	0.0130892
129.9	0.0130415
130	0.0129938
130.1	0.0130415
130.2	0.0130415
130.3	0.0129938
130.4	0.0129938
130.5	0.0129938
130.6	0.0129938
130.7	0.0130415
130.8	0.0130892
130.9	0.0130415
131	0.0129938
131.1	0.0129938
131.2	0.0129938
131.3	0.0129938
131.4	0.0130415
131.5	0.0130415
131.6	0.0130892
131.7	0.0130892
131.8	0.0130415
131.9	0.0129938
132	0.0130415
132.1	0.0130415
132.2	0.0129938
132.3	0.0129938
132.4	0.0129938
132.5	0.0130415
132.6	0.0130415
132.7	0.0130415
132.8	0.0130415
132.9	0.0130415
133	0.0129938
133.1	0.0130415
133.2	0.0129938
133.3	0.0129938
133.4	0.0129938
133.5	0.0129938
133.6	0.0129938
133.7	0.0129938
133.8	0.0129461
133.9	0.0130415
134	0.0129938
134.1	0.0129938
134.2	0.0129938
134.3	0.0129938
134.4	0.0129938
134.5	0.0129938
134.6	0.0130415
134.7	0.0130415
134.8	0.0129938
134.9	0.0130415
135	0.0129461
135.1	0.0130415
135.2	0.0129938
135.3	0.0129938
135.4	0.0129938
135.5	0.0129938
135.6	0.0129938
135.7	0.0129938
135.8	0.0130415
135.9	0.0129461
136	0.0130415
136.1	0.0129938
136.2	0.0129938
136.3	0.0129938
136.4	0.0130415
136.5	0.0130892
136.6	0.0129938
136.7	0.0130415
136.8	0.0129938
136.9	0.0129938
137	0.0129938
137.1	0.0129938
137.2	0.0130415
137.3	0.0129938
137.4	0.0130415
137.5	0.0129938
137.6	0.0129938
137.7	0.0129938
137.8	0.0129938
137.9	0.0129938
138	0.0129938
138.1	0.0129938
138.2	0.0129938
138.3	0.0130415
138.4	0.0130892
138.5	0.0130892
138.6	0.0130773
138.7	0.0130415
138.8	0.0130266
138.9	0.0129938
139	0.0129938
139.1	0.0129938
139.2	0.0129938
139.3	0.0129938
139.4	0.0129938
139.5	0.0129938
139.6	0.0129938
139.7	0.0129938
139.8	0.0129938
139.9	0.0129938
140	0.0129938
140.1	0.0129938
140.2	0.0129938
140.3	0.0129938
140.4	0.0129461
140.5	0.0129461
140.6	0.0129938
140.7	0.0129938
140.8	0.0129938
140.9	0.0129938
141	0.0129938
141.1	0.0129938
141.2	0.0129938
141.3	0.0130177
141.4	0.0130415
141.5	0.0130415
141.6	0.0130415
141.7	0.0130415
141.8	0.0130415
141.9	0.0129938
142	0.0129938
142.1	0.0130415
142.2	0.0130892
142.3	0.0129938
142.4	0.0130415
142.5	0.0129938
142.6	0.0129938
142.7	0.0129938
142.8	0.0129938
142.9	0.0129938
143	0.0129938
143.1	0.0129938
143.2	0.0129938
143.3	0.0129938
143.4	0.0129938
143.5	0.0129938
143.6	0.0129938
143.7	0.0129938
143.8	0.0130415
143.9	0.0129461
144	0.0129938
144.1	0.0129938
144.2	0.0129938
144.3	0.0129938
144.4	0.0129461
144.5	0.0129938
144.6	0.0129461
144.7	0.0129938
144.8	0.0129461
144.9	0.0129461
145	0.0129461
145.1	0.0129461
145.2	0.0129461
145.3	0.0129938
145.4	0.0129938
145.5	0.0129938
145.6	0.0129938
145.7	0.0129938
145.8	0.0129938
145.9	0.0129938
146	0.0129938
146.1	0.0129938
146.2	0.0129938
146.3	0.0129938
146.4	0.0129938
146.5	0.0129938
146.6	0.0129938
146.7	0.0129938
146.8	0.0129938
146.9	0.0129938
147	0.0129938
147.1	0.0130415
147.2	0.0129461
147.3	0.0130415
147.4	0.0130892
147.5	0.0130892
147.6	0.0130415
147.7	0.0129938
147.8	0.0129938
147.9	0.0129938
148	0.0129938
148.1	0.0129938
148.2	0.0129938
148.3	0.0129938
148.4	0.0129938
148.5	0.0129938
148.6	0.0129938
148.7	0.0129938
148.8	0.0129461
148.9	0.0129938
149	0.0129461
149.1	0.0129938
149.2	0.0129461
149.3	0.0129461
149.4	0.0129938
149.5	0.0129461
149.6	0.0129938
149.7	0.0129461
149.8	0.0128984
149.9	0.0129461
150	0.0129461
150.1	0.0129461
150.2	0.0129461
150.3	0.0129461
150.4	0.0129461
150.5	0.0129461
150.6	0.0129938
150.7	0.0129938
150.8	0.0129938
150.9	0.0129938
151	0.0129938
151.1	0.0130177
151.2	0.0130415
151.3	0.0130415
151.4	0.0130177
151.5	0.0129938
151.6	0.0129938
151.7	0.0129461
151.8	0.0129461
151.9	0.012958
152	0.012973
152.1	0.0129938
152.2	0.0129938
152.3	0.0129938
152.4	0.0129938
152.5	0.0129938
152.6	0.0129938
152.7	0.0129938
152.8	0.0129461
152.9	0.0129461
153	0.0129938
153.1	0.0129938
153.2	0.0129461
153.3	0.0128984
153.4	0.0128984
153.5	0.0129461
153.6	0.0129938
153.7	0.0129461
153.8	0.0129938
153.9	0.0129461
154	0.0129461
154.1	0.0128984
154.2	0.0128984
154.3	0.0129223
154.4	0.0129461
154.5	0.0129461
154.6	0.0129461
154.7	0.0129461
154.8	0.0129461
154.9	0.0129461
155	0.0129938
155.1	0.0129938
155.2	0.0129938
155.3	0.0129938
155.4	0.0129461
155.5	0.0129461
155.6	0.0129938
155.7	0.0129938
155.8	0.0129938
155.9	0.0129938
156	0.01297
156.1	0.0129461
156.2	0.0129461
156.3	0.0129461
156.4	0.0129461
156.5	0.0129461
156.6	0.0129461
156.7	0.0129461
156.8	0.0129461
156.9	0.0128984
157	0.0128984
157.1	0.0129461
157.2	0.0129461
157.3	0.0129461
157.4	0.0128984
157.5	0.0129461
157.6	0.0128984
157.7	0.0129461
157.8	0.0129461
157.9	0.0129938
158	0.0128984
158.1	0.0129461
158.2	0.0128984
158.3	0.0128984
158.4	0.0129461
158.5	0.0129461
158.6	0.0129461
158.7	0.0129461
158.8	0.0129461
158.9	0.0129461
159	0.0129461
159.1	0.0129938
159.2	0.0129461
159.3	0.0129938
159.4	0.0129461
159.5	0.0129938
159.6	0.0129461
159.7	0.0129461
159.8	0.0129461
159.9	0.0129461
160	0.0129461
160.1	0.0129461
160.2	0.0129461
160.3	0.0129461
160.4	0.0129461
160.5	0.0129938
160.6	0.0129819
160.7	0.0129938
160.8	0.012967
160.9	0.0129461
161	0.0129461
161.1	0.0129461
161.2	0.0129461
161.3	0.0129461
161.4	0.0128984
161.5	0.0129461
161.6	0.0128984
161.7	0.0128984
161.8	0.0129461
161.9	0.0129938
162	0.0129938
162.1	0.0129461
162.2	0.0129461
162.3	0.0129461
162.4	0.0129461
162.5	0.0129461
162.6	0.0129461
162.7	0.0129461
162.8	0.0129461
162.9	0.0129461
163	0.0129461
163.1	0.0129461
163.2	0.0129461
163.3	0.0129461
163.4	0.0129461
163.5	0.0129461
163.6	0.0129461
163.7	0.0129461
163.8	0.0129461
163.9	0.0129461
164	0.0129938
164.1	0.0129461
164.2	0.0129938
164.3	0.0129461
164.4	0.0129461
164.5	0.0128984
164.6	0.0129461
164.7	0.0128984
164.8	0.0129461
164.9	0.0129461
165	0.0129461
165.1	0.0129461
165.2	0.0129461
165.3	0.0128984
165.4	0.0129104
165.5	0.0128984
165.6	0.0128984
165.7	0.0129104
165.8	0.0129461
165.9	0.0128984
166	0.0129461
166.1	0.0129938
166.2	0.0129938
166.3	0.0129461
166.4	0.0129461
166.5	0.0128984
166.6	0.0129461
166.7	0.0128984
166.8	0.0129461
166.9	0.0129461
167	0.0129461
167.1	0.0129461
167.2	0.0128984
167.3	0.0128984
167.4	0.0128984
167.5	0.0129461
167.6	0.0129461
167.7	0.0128984
167.8	0.0129461
167.9	0.0128984
168	0.0128984
168.1	0.0129461
168.2	0.0129461
168.3	0.0129461
168.4	0.0129461
168.5	0.0129461
168.6	0.0129461
168.7	0.0129342
168.8	0.0129461
168.9	0.0129431
169	0.0129461
169.1	0.0129461
169.2	0.0129461
169.3	0.0129342
169.4	0.0129461
169.5	0.0128984
169.6	0.0128508
169.7	0.0129461
169.8	0.0128984
169.9	0.0128984
170	0.0128508
170.1	0.0128984
170.2	0.0129461
170.3	0.0129461
170.4	0.0129461
170.5	0.0129461
170.6	0.0128984
170.7	0.0128984
170.8	0.0128984
170.9	0.0128984
171	0.0129461
171.1	0.0129461
171.2	0.0128984
171.3	0.0128984
171.4	0.0129461
171.5	0.0128984
171.6	0.0128508
171.7	0.0128984
171.8	0.0128984
171.9	0.0128984
172	0.0128984
172.1	0.0128984
172.2	0.0128984
172.3	0.0128984
172.4	0.0128984
172.5	0.0129461
172.6	0.0128508
172.7	0.0128984
172.8	0.0128984
172.9	0.0128984
173	0.0128984
173.1	0.0128984
173.2	0.0128984
173.3	0.0128984
173.4	0.0128984
173.5	0.0128984
173.6	0.0128984
173.7	0.0128984
173.8	0.0128984
173.9	0.0128984
174	0.0128984
174.1	0.0128984
174.2	0.0128984
174.3	0.0128984
174.4	0.0128508
174.5	0.0129461
174.6	0.0128984
174.7	0.0128984
174.8	0.0128984
174.9	0.0128984
175	0.0128984
175.1	0.0128984
175.2	0.0128984
175.3	0.0128508
175.4	0.0129461
175.5	0.0128984
175.6	0.0128984
175.7	0.0128984
175.8	0.0128984
175.9	0.0128984
176	0.0128984
176.1	0.0128508
176.2	0.0128508
176.3	0.0128984
176.4	0.0128984
176.5	0.0128984
176.6	0.0128984
176.7	0.0128508
176.8	0.0128508
176.9	0.0128508
177	0.0128984
177.1	0.0128984
177.2	0.0129461
177.3	0.0128984
177.4	0.0129461
177.5	0.0128984
177.6	0.0129461
177.7	0.0128984
177.8	0.0129461
177.9	0.0128984
178	0.0128984
178.1	0.0128984
178.2	0.0128984
178.3	0.0128984
178.4	0.0128984
178.5	0.0128984
178.6	0.0128984
178.7	0.0129461
178.8	0.0128508
178.9	0.0128984
179	0.0128984
179.1	0.0128984
179.2	0.0128984
179.3	0.0128984
179.4	0.0128984
179.5	0.0128984
179.6	0.0128984
179.7	0.0129461
179.8	0.0128984
179.9	0.0129461
180	0.0129461
180.1	0.0128984
180.2	0.0129461
180.3	0.0128984
180.4	0.0128984
180.5	0.0128984
180.6	0.0128984
180.7	0.0128984
180.8	0.0129461
180.9	0.0128984
181	0.0129461
181.1	0.0128984
181.2	0.0128984
181.3	0.0128984
181.4	0.0128984
181.5	0.0128984
181.6	0.0128984
181.7	0.0128984
181.8	0.0128984
181.9	0.0128984
182	0.0128984
182.1	0.0128984
182.2	0.0128508
182.3	0.0128984
182.4	0.0129461
182.5	0.0128984
182.6	0.0128984
182.7	0.0129461
182.8	0.0128984
182.9	0.0128508
183	0.0128508
183.1	0.0128984
183.2	0.0128984
183.3	0.0128984
183.4	0.0128984
183.5	0.0128984
183.6	0.0128984
183.7	0.0128984
183.8	0.0128984
183.9	0.0128984
184	0.0128984
184.1	0.0128984
184.2	0.0128984
184.3	0.0128984
184.4	0.0128984
184.5	0.0128984
184.6	0.0128984
184.7	0.0128984
184.8	0.0128984
184.9	0.0128984
185	0.0128984
185.1	0.0128984
185.2	0.0128984
185.3	0.0128984
185.4	0.0128984
185.5	0.0128984
185.6	0.0128984
185.7	0.0128508
185.8	0.0128984
185.9	0.0128508
186	0.0128984
186.1	0.0128984
186.2	0.0128984
186.3	0.0128984
186.4	0.0128508
186.5	0.0128508
186.6	0.0128984
186.7	0.0128508
186.8	0.0128984
186.9	0.0128508
187	0.0128508
187.1	0.0128984
187.2	0.0128984
187.3	0.0128984
187.4	0.0128508
187.5	0.0128508
187.6	0.0129461
187.7	0.0129461
187.8	0.0129223
187.9	0.0128984
188	0.0128984
188.1	0.0128984
188.2	0.0128984
188.3	0.0128508
188.4	0.0128984
188.5	0.0128508
188.6	0.0128508
188.7	0.0128508
188.8	0.0128746
188.9	0.0128984
189	0.0128984
189.1	0.0128984
189.2	0.0128508
189.3	0.0128508
189.4	0.0128984
189.5	0.0128984
189.6	0.0128508
189.7	0.0128508
189.8	0.0128508
189.9	0.0128984
190	0.0128508
190.1	0.0128984
190.2	0.0128984
190.3	0.0128984
190.4	0.0128984
190.5	0.0128984
190.6	0.0128984
190.7	0.0128984
190.8	0.0129461
190.9	0.0128984
191	0.0128508
191.1	0.0128508
191.2	0.0128984
191.3	0.0128508
191.4	0.0129461
191.5	0.0129461
191.6	0.0129461
191.7	0.0129461
191.8	0.0129223
191.9	0.0128984
192	0.0128984
192.1	0.0128984
192.2	0.0128984
192.3	0.0128984
192.4	0.0128984
192.5	0.0128984
192.6	0.0128984
192.7	0.0129461
192.8	0.0129461
192.9	0.0129461
193	0.0128984
193.1	0.0128984
193.2	0.0129461
193.3	0.0129461
193.4	0.0128984
193.5	0.0128984
193.6	0.0128984
193.7	0.0128984
193.8	0.0128984
193.9	0.0128984
194	0.0128984
194.1	0.0128984
194.2	0.0128984
194.3	0.0128984
194.4	0.0129461
194.5	0.0129461
194.6	0.0128984
194.7	0.0129461
194.8	0.0128984
194.9	0.0129461
195	0.0128508
195.1	0.0129461
195.2	0.0128984
195.3	0.0128984
195.4	0.0129461
195.5	0.0128508
195.6	0.0128984
195.7	0.0128984
195.8	0.0128508
195.9	0.0129461
196	0.0128984
196.1	0.0128984
196.2	0.0128984
196.3	0.0128984
196.4	0.0128984
196.5	0.0128984
196.6	0.0128984
196.7	0.0128984
196.8	0.0129461
196.9	0.0129461
197	0.0128984
197.1	0.0128984
197.2	0.0128984
197.3	0.0128984
197.4	0.0129461
197.5	0.0129461
197.6	0.0128984
197.7	0.0128984
197.8	0.0128508
197.9	0.0128508
198	0.0128508
198.1	0.0128508
198.2	0.0128508
198.3	0.0128984
198.4	0.0128984
198.5	0.0129461
198.6	0.0128984
198.7	0.0129461
198.8	0.0129461
198.9	0.0128984
199	0.0128984
199.1	0.0128984
199.2	0.0128984
199.3	0.0128984
199.4	0.0128984
199.5	0.0128984
199.6	0.0128984
199.7	0.0128984
[truncated: 248,003+ more rows]
