# Supplementary material for: Logical gates in ensembles of proteinoid microspheres
Source: PLoS One. 2023 Sep 18;18(9):e0289433. doi: 10.1371/journal.pone.0289433 (PMC10506713; doi:10.1371/journal.pone.0289433)
Supplement: S7 File — (XLSX) [file pone.0289433.s007.xlsx]

## Sheet: Sheet1
CA i vs t
s	µA
0	0.119209
0.1	0.119209
0.2	0.119209
0.3	0.119209
0.4	0.119209
0.5	0.0357628
0.6	0.0357628
0.7	0.0357628
0.8	0.0357628
0.9	0.0357628
1	0.0321865
1.1	0.0283718
1.2	0.0288486
1.3	0.0288486
1.4	0.0283718
1.5	0.027442
1.6	0.027442
1.7	0.0273466
1.8	0.0275373
1.9	0.027442
2	0.027442
2.1	0.0273466
2.2	0.0274897
2.3	0.0276327
2.4	0.027442
2.5	0.0274897
2.6	0.0272989
2.7	0.0275373
2.8	0.0273466
2.9	0.0274897
3	0.0271559
3.1	0.0272512
3.2	0.0272512
3.3	0.0272751
3.4	0.0272989
3.5	0.0272989
3.6	0.0273943
3.7	0.0272512
3.8	0.0276327
3.9	0.027442
4	0.0274897
4.1	0.0272512
4.2	0.0272989
4.3	0.027287
4.4	0.0272989
4.5	0.0272989
4.6	0.0272989
4.7	0.0272274
4.8	0.0272036
4.9	0.0271082
5	0.0272512
5.1	0.0271082
5.2	0.0272036
5.3	0.0272036
5.4	0.0271559
5.5	0.0271559
5.6	0.0270605
5.7	0.0271559
5.8	0.0268221
5.9	0.0269175
6	0.0270128
6.1	0.0271559
6.2	0.0273466
6.3	0.0272989
6.4	0.027442
6.5	0.0272036
6.6	0.0275373
6.7	0.0273466
6.8	0.027585
6.9	0.027442
7	0.027585
7.1	0.0275373
7.2	0.027585
7.3	0.0276327
7.4	0.027585
7.5	0.0277758
7.6	0.0275373
7.7	0.0277758
7.8	0.027585
7.9	0.0277758
8	0.0276804
8.1	0.0277281
8.2	0.0277281
8.3	0.0277758
8.4	0.0278234
8.5	0.0277281
8.6	0.0278234
8.7	0.0276804
8.8	0.0278234
8.9	0.0278234
9	0.0279188
9.1	0.0278234
9.2	0.0279188
9.3	0.0279665
9.4	0.0279665
9.5	0.0280619
9.6	0.0281572
9.7	0.028348
9.8	0.0282526
9.9	0.028348
10	0.0283957
10.1	0.0283003
10.2	0.0283837
10.3	0.0284433
10.4	0.0283957
10.5	0.0276804
10.6	0.0278234
10.7	0.0275373
10.8	0.0278711
10.9	0.0278234
11	0.0278592
11.1	0.0279188
11.2	0.0278234
11.3	0.0281572
11.4	0.0276327
11.5	0.0279188
11.6	0.0275373
11.7	0.0277758
11.8	0.027585
11.9	0.0276327
12	0.0275373
12.1	0.0273943
12.2	0.027585
12.3	0.0276804
12.4	0.0277281
12.5	0.0277758
12.6	0.0277758
12.7	0.0278234
12.8	0.0278711
12.9	0.0279188
13	0.0284433
13.1	0.0296354
13.2	0.028491
13.3	0.0295877
13.4	0.0285387
13.5	0.0278234
13.6	0.0278234
13.7	0.0275493
13.8	0.0272036
13.9	0.0273466
14	0.0271082
14.1	0.0272036
14.2	0.0272989
14.3	0.027442
14.4	0.0273466
14.5	0.027442
14.6	0.0273943
14.7	0.0275373
14.8	0.0276327
14.9	0.0277758
15	0.0277281
15.1	0.0277758
15.2	0.0277758
15.3	0.0277877
15.4	0.0278234
15.5	0.0278383
15.6	0.0278711
15.7	0.0278711
15.8	0.0278831
15.9	0.0278711
16	0.0279188
16.1	0.0278711
16.2	0.0279188
16.3	0.0279665
16.4	0.0279188
16.5	0.0279665
16.6	0.0279188
16.7	0.0279665
16.8	0.0279188
16.9	0.0280142
17	0.0279188
17.1	0.0279665
17.2	0.0281096
17.3	0.0282526
17.4	0.0283957
17.5	0.0283957
17.6	0.0283003
17.7	0.0282526
17.8	0.0282526
17.9	0.0282526
18	0.0283003
18.1	0.0282526
18.2	0.0283003
18.3	0.0281572
18.4	0.0280619
18.5	0.0279665
18.6	0.0279188
18.7	0.0279188
18.8	0.027895
18.9	0.0278711
19	0.0278711
19.1	0.0278711
19.2	0.0277758
19.3	0.0277758
19.4	0.0277758
19.5	0.0277758
19.6	0.0277758
19.7	0.0277758
19.8	0.0277281
19.9	0.0277281
20	0.0277758
20.1	0.0277758
20.2	0.0277281
20.3	0.0277281
20.4	0.0276804
20.5	0.0276804
20.6	0.0276804
20.7	0.0276804
20.8	0.027585
20.9	0.027442
21	0.0272989
21.1	0.0272512
21.2	0.0272989
21.3	0.027442
21.4	0.0274897
21.5	0.0273943
21.6	0.0273466
21.7	0.0273466
21.8	0.0273943
21.9	0.0275373
22	0.0276804
22.1	0.0277281
22.2	0.0276804
22.3	0.0276804
22.4	0.0277281
22.5	0.0277758
22.6	0.0277758
22.7	0.0278234
22.8	0.0278711
22.9	0.0280619
23	0.0278234
23.1	0.0282049
23.2	0.0281572
23.3	0.0280857
23.4	0.0280142
23.5	0.0279665
23.6	0.0279784
23.7	0.0280142
23.8	0.0281125
23.9	0.0282526
24	0.0282049
24.1	0.028348
24.2	0.0284433
24.3	0.0282526
24.4	0.0281572
24.5	0.0281572
24.6	0.0281572
24.7	0.028491
24.8	0.0285864
24.9	0.0286341
25	0.0285387
25.1	0.0283957
25.2	0.0284433
25.3	0.0285387
25.4	0.0283957
25.5	0.028491
25.6	0.0281572
25.7	0.0281572
25.8	0.0280619
25.9	0.0281096
26	0.0282526
26.1	0.0281096
26.2	0.0281572
26.3	0.0280619
26.4	0.0280142
26.5	0.0279665
26.6	0.0277758
26.7	0.0279188
26.8	0.0278234
26.9	0.0279665
27	0.0278711
27.1	0.0280142
27.2	0.0278234
27.3	0.0277281
27.4	0.0276804
27.5	0.0276327
27.6	0.0277758
27.7	0.027585
27.8	0.0277281
27.9	0.027442
28	0.0277758
28.1	0.0276327
28.2	0.0276923
28.3	0.0276804
28.4	0.0276804
28.5	0.0273943
28.6	0.0273943
28.7	0.0273466
28.8	0.0272989
28.9	0.0275373
29	0.0274897
29.1	0.0275016
29.2	0.0274897
29.3	0.0274897
29.4	0.0275373
29.5	0.0277758
29.6	0.0276804
29.7	0.0279188
29.8	0.0278234
29.9	0.0278234
30	0.0277281
30.1	0.0276327
30.2	0.0277758
30.3	0.0278234
30.4	0.0280619
30.5	0.0280619
30.6	0.0281572
30.7	0.0279665
30.8	0.0280619
30.9	0.0277758
31	0.0279665
31.1	0.0278711
31.2	0.0279665
31.3	0.0279665
31.4	0.0280142
31.5	0.0280619
31.6	0.0279665
31.7	0.0280142
31.8	0.0279665
31.9	0.0279665
32	0.0280857
32.1	0.0282049
32.2	0.0282049
32.3	0.0282764
32.4	0.028348
32.5	0.028348
32.6	0.028348
32.7	0.0282049
32.8	0.0283003
32.9	0.0281572
33	0.028348
33.1	0.0281572
33.2	0.0283957
33.3	0.0281572
33.4	0.0281572
33.5	0.0279665
33.6	0.0279188
33.7	0.0278711
33.8	0.0278234
33.9	0.0279188
34	0.0278234
34.1	0.0279188
34.2	0.0278234
34.3	0.0280142
34.4	0.0275373
34.5	0.0278711
34.6	0.0273943
34.7	0.0277758
34.8	0.0275373
34.9	0.0277758
35	0.0276327
35.1	0.0276327
35.2	0.0277758
35.3	0.0275373
35.4	0.0277758
35.5	0.0274897
35.6	0.0277758
35.7	0.027442
35.8	0.0277281
35.9	0.027585
36	0.0277281
36.1	0.0276327
36.2	0.0275373
36.3	0.0274897
36.4	0.0272989
36.5	0.0272989
36.6	0.0273347
36.7	0.0273943
36.8	0.0273466
36.9	0.0274897
37	0.0273943
37.1	0.027442
37.2	0.0273466
37.3	0.0273943
37.4	0.027442
37.5	0.0275373
37.6	0.0277281
37.7	0.0276804
37.8	0.0277758
37.9	0.0276804
38	0.0277758
38.1	0.0277758
38.2	0.0277758
38.3	0.0277758
38.4	0.0278234
38.5	0.0278711
38.6	0.0278711
38.7	0.0278711
38.8	0.0278711
38.9	0.0278711
39	0.027895
39.1	0.0279188
39.2	0.0279188
39.3	0.0279188
39.4	0.0279188
39.5	0.0279188
39.6	0.0278711
39.7	0.0278711
39.8	0.0279188
39.9	0.0278711
40	0.0279665
40.1	0.0278711
40.2	0.0279188
40.3	0.0280619
40.4	0.0282049
40.5	0.0282526
40.6	0.0283003
40.7	0.0282049
40.8	0.0281572
40.9	0.0280619
41	0.0281096
41.1	0.0282049
41.2	0.0282049
41.3	0.0282049
41.4	0.0281096
41.5	0.0280142
41.6	0.0279188
41.7	0.0279188
41.8	0.0278711
41.9	0.0278234
42	0.0278234
42.1	0.0277758
42.2	0.0278234
42.3	0.0277758
42.4	0.0277281
42.5	0.0277281
42.6	0.0276804
42.7	0.0276804
42.8	0.0276804
42.9	0.0276804
43	0.0276804
43.1	0.0276804
43.2	0.0276804
43.3	0.0276804
43.4	0.0276804
43.5	0.0276327
43.6	0.027585
43.7	0.0276327
43.8	0.0276327
43.9	0.0276327
44	0.0276804
44.1	0.0275373
44.2	0.027442
44.3	0.0272989
44.4	0.0272989
44.5	0.0272036
44.6	0.0272036
44.7	0.0272751
44.8	0.0273466
44.9	0.0273466
45	0.0272989
45.1	0.0273466
45.2	0.0272989
45.3	0.027442
45.4	0.0275373
45.5	0.027585
45.6	0.0276327
45.7	0.0276327
45.8	0.0276804
45.9	0.0276804
46	0.0277281
46.1	0.0277281
46.2	0.0277281
46.3	0.0277758
46.4	0.0277758
46.5	0.0278234
46.6	0.0278234
46.7	0.0278234
46.8	0.0277758
46.9	0.0278711
47	0.0278234
47.1	0.0278234
47.2	0.0278234
47.3	0.0277758
47.4	0.0278711
47.5	0.0277758
47.6	0.0278234
47.7	0.0278234
47.8	0.0278234
47.9	0.0278234
48	0.0278234
48.1	0.0279665
48.2	0.0280619
48.3	0.0281096
48.4	0.0281572
48.5	0.0281572
48.6	0.0281096
48.7	0.0280619
48.8	0.0280976
48.9	0.0281096
49	0.0281096
49.1	0.0281572
49.2	0.0281572
49.3	0.0280619
49.4	0.0279665
49.5	0.0278234
49.6	0.0278234
49.7	0.0277758
49.8	0.0277758
49.9	0.0277281
50	0.0277758
50.1	0.0276804
50.2	0.0277281
50.3	0.0276804
50.4	0.0277281
50.5	0.0276327
50.6	0.027585
50.7	0.0276327
50.8	0.0276327
50.9	0.027585
51	0.027585
51.1	0.027585
51.2	0.027585
51.3	0.027585
51.4	0.027585
51.5	0.027585
51.6	0.027585
51.7	0.027585
51.8	0.0275373
51.9	0.0275373
52	0.0275373
52.1	0.0275373
52.2	0.0274897
52.3	0.0273943
52.4	0.0272989
52.5	0.0272036
52.6	0.0272036
52.7	0.0272512
52.8	0.0272989
52.9	0.0272989
53	0.0272989
53.1	0.0272989
53.2	0.0272512
53.3	0.027287
53.4	0.0272512
53.5	0.0273466
53.6	0.0274897
53.7	0.0275373
53.8	0.0275373
53.9	0.027585
54	0.0275373
54.1	0.027585
54.2	0.027585
54.3	0.0276327
54.4	0.027585
54.5	0.0276327
54.6	0.0276327
54.7	0.0276804
54.8	0.0276804
54.9	0.0276804
55	0.0276804
55.1	0.0276804
55.2	0.0276804
55.3	0.0276804
55.4	0.0276804
55.5	0.0276804
55.6	0.0276804
55.7	0.0276327
55.8	0.0276327
55.9	0.0276804
56	0.0276804
56.1	0.0276804
56.2	0.0276804
56.3	0.0276804
56.4	0.0277281
56.5	0.0279188
56.6	0.0279665
56.7	0.0279784
56.8	0.0280142
56.9	0.0279576
57	0.0279188
57.1	0.0279188
57.2	0.0279188
57.3	0.0279665
57.4	0.0280142
57.5	0.0279665
57.6	0.0279188
57.7	0.0278711
57.8	0.0278234
57.9	0.0277281
58	0.0276804
58.1	0.0276327
58.2	0.0276327
58.3	0.027585
58.4	0.027585
58.5	0.027585
58.6	0.027585
58.7	0.027585
58.8	0.0275373
58.9	0.0274897
59	0.0274897
59.1	0.0274897
59.2	0.027442
59.3	0.027442
59.4	0.027442
59.5	0.027442
59.6	0.027442
59.7	0.027442
59.8	0.027442
59.9	0.027442
60	0.027442
60.1	0.0273943
60.2	0.0273943
60.3	0.027442
60.4	0.0273943
60.5	0.0273466
60.6	0.0273466
60.7	0.0273466
60.8	0.0272512
60.9	0.0270605
61	0.0270128
61.1	0.0269175
61.2	0.0269651
61.3	0.0270128
61.4	0.0270605
61.5	0.0271082
61.6	0.0270605
61.7	0.0269651
61.8	0.0269651
61.9	0.0270605
62	0.0271082
62.1	0.0271559
62.2	0.0272036
62.3	0.0272989
62.4	0.0272989
62.5	0.0273466
62.6	0.0273466
62.7	0.0273466
62.8	0.0273466
62.9	0.0273466
63	0.0273466
63.1	0.0273466
63.2	0.0273943
63.3	0.0273943
63.4	0.0273943
63.5	0.0273943
63.6	0.0273943
63.7	0.0273943
63.8	0.0273943
63.9	0.0273943
64	0.0273943
64.1	0.0273943
64.2	0.0273466
64.3	0.0273943
64.4	0.0273466
64.5	0.0273943
64.6	0.0273466
64.7	0.027442
64.8	0.0273943
64.9	0.027442
65	0.0273466
65.1	0.0275373
65.2	0.027585
65.3	0.027585
65.4	0.0277281
65.5	0.0277281
65.6	0.0276327
65.7	0.027585
65.8	0.027585
65.9	0.027585
66	0.027597
66.1	0.027585
66.2	0.0276327
66.3	0.027585
66.4	0.0275373
66.5	0.0273466
66.6	0.0273943
66.7	0.0272989
66.8	0.0271082
66.9	0.0270128
67	0.0265837
67.1	0.0269532
67.2	0.0271559
67.3	0.0270605
67.4	0.0272036
67.5	0.0269651
67.6	0.0267744
67.7	0.0269651
67.8	0.0268221
67.9	0.0270128
68	0.0271082
68.1	0.0269175
68.2	0.0269651
68.3	0.0269651
68.4	0.0269651
68.5	0.0271082
68.6	0.0268221
68.7	0.0272036
68.8	0.0269651
68.9	0.0267267
69	0.0272036
69.1	0.0268698
69.2	0.0269651
69.3	0.0270605
69.4	0.026536
69.5	0.0268698
69.6	0.026536
69.7	0.0263929
69.8	0.0268221
69.9	0.0263929
70	0.0269651
70.1	0.0267267
70.2	0.0264883
70.3	0.0268698
70.4	0.0264406
70.5	0.0268698
70.6	0.0267744
70.7	0.0265837
70.8	0.0272036
70.9	0.0267744
71	0.0271082
71.1	0.0271082
71.2	0.0267267
71.3	0.0272989
71.4	0.0269175
71.5	0.0271082
71.6	0.0271559
71.7	0.0267744
71.8	0.0273466
71.9	0.0270128
72	0.0272036
72.1	0.0272512
72.2	0.0268221
72.3	0.0273466
72.4	0.0270605
72.5	0.0272036
72.6	0.0272512
72.7	0.0268698
72.8	0.0273943
72.9	0.0270605
73	0.0272036
73.1	0.0273466
73.2	0.0269175
73.3	0.027442
73.4	0.0271082
73.5	0.0272036
73.6	0.027442
73.7	0.0271082
73.8	0.0276804
73.9	0.027442
74	0.027585
74.1	0.0275373
74.2	0.0271559
74.3	0.0275373
74.4	0.0273466
74.5	0.0274897
74.6	0.0274897
74.7	0.0271559
74.8	0.027585
74.9	0.0272036
75	0.0272989
75.1	0.0272512
75.2	0.0268221
75.3	0.0273466
75.4	0.0270128
75.5	0.0270605
75.6	0.0272036
75.7	0.0267744
75.8	0.0272989
75.9	0.0269651
76	0.0270128
76.1	0.0271082
76.2	0.026679
76.3	0.0271082
76.4	0.0268698
76.5	0.0269175
76.6	0.0271082
76.7	0.0265837
76.8	0.0271559
76.9	0.0267267
77	0.0269175
77.1	0.0270605
77.2	0.0265837
77.3	0.0271082
77.4	0.0267744
77.5	0.0268221
77.6	0.0269651
77.7	0.026536
77.8	0.0270605
77.9	0.026679
78	0.0267744
78.1	0.0266314
78.2	0.0262022
78.3	0.026679
78.4	0.0262022
78.5	0.0266314
78.6	0.0266314
78.7	0.0262976
78.8	0.0267744
78.9	0.0262976
79	0.026679
79.1	0.0264406
79.2	0.0263453
79.3	0.0268221
79.4	0.0264406
79.5	0.0269651
79.6	0.0267267
79.7	0.0266314
79.8	0.0269651
79.9	0.026536
80	0.0270128
80.1	0.0267744
80.2	0.0267267
80.3	0.0270605
80.4	0.0266314
80.5	0.0271082
80.6	0.0269175
80.7	0.0267744
80.8	0.0271559
80.9	0.0267267
81	0.0272036
81.1	0.0269651
81.2	0.0268221
81.3	0.0271559
81.4	0.0267267
81.5	0.0272512
81.6	0.0270128
81.7	0.0269175
81.8	0.0272036
81.9	0.0267744
82	0.027442
82.1	0.0272989
82.2	0.0273466
82.3	0.0276327
82.4	0.0271559
82.5	0.0275373
82.6	0.0272512
82.7	0.0272036
82.8	0.0275373
82.9	0.0271082
83	0.0274897
83.1	0.0272512
83.2	0.0270128
83.3	0.0271559
83.4	0.026679
83.5	0.0271559
83.6	0.0268221
83.7	0.0269175
83.8	0.0270128
83.9	0.026536
84	0.0271082
84.1	0.0266314
84.2	0.0268221
84.3	0.0267744
84.4	0.026536
84.5	0.0269175
84.6	0.026536
84.7	0.0268698
84.8	0.0267267
84.9	0.026536
85	0.0268698
85.1	0.0263453
85.2	0.0269175
85.3	0.0265837
85.4	0.026679
85.5	0.0267267
85.6	0.0263929
85.7	0.0268221
85.8	0.0262499
85.9	0.0263929
86	0.0262022
86.1	0.0260592
86.2	0.0264406
86.3	0.0260592
86.4	0.0265837
86.5	0.0262022
86.6	0.0262022
86.7	0.0263453
86.8	0.0259638
86.9	0.026536
87	0.0263453
87.1	0.0266314
87.2	0.026679
87.3	0.0263929
87.4	0.0268698
87.5	0.0264406
87.6	0.0268221
87.7	0.026679
87.8	0.026536
87.9	0.0268221
88	0.0264406
88.1	0.0269651
88.2	0.0266314
88.3	0.0267744
88.4	0.0268698
88.5	0.0264406
88.6	0.0270128
88.7	0.0266314
88.8	0.0268698
88.9	0.0267744
89	0.0264883
89.1	0.0269175
89.2	0.0264883
89.3	0.0269651
89.4	0.0267744
89.5	0.026679
89.6	0.0269175
89.7	0.026536
89.8	0.0272512
89.9	0.0269651
90	0.0272036
90.1	0.0272036
90.2	0.0267744
90.3	0.0271559
90.4	0.0267267
90.5	0.0271559
90.6	0.0270605
90.7	0.0268698
90.8	0.0271082
90.9	0.0265837
91	0.0269651
91.1	0.026679
91.2	0.026536
91.3	0.0267744
91.4	0.0262976
91.5	0.0268221
91.6	0.0264883
91.7	0.026536
91.8	0.0266314
91.9	0.0262022
92	0.026679
92.1	0.0262499
92.2	0.0265837
92.3	0.0264406
92.4	0.0262022
92.5	0.0265837
92.6	0.0261545
92.7	0.0265837
92.8	0.0263453
92.9	0.0262976
93	0.0264883
93.1	0.0260592
93.2	0.0265837
93.3	0.0262499
93.4	0.0263453
93.5	0.0263929
93.6	0.0260115
93.7	0.0264883
93.8	0.0260592
93.9	0.0261545
94	0.0260115
94.1	0.025773
94.2	0.0261068
94.3	0.0257254
94.4	0.0262499
94.5	0.0260115
94.6	0.0261068
94.7	0.0260592
94.8	0.0257254
94.9	0.0261545
95	0.0259161
95.1	0.0262976
95.2	0.0262499
95.3	0.0262022
95.4	0.0264406
95.5	0.0260115
95.6	0.0265837
95.7	0.0262499
95.8	0.0264406
95.9	0.0263929
96	0.0261545
96.1	0.0265837
96.2	0.0262022
96.3	0.0266314
96.4	0.0263929
96.5	0.0263929
96.6	0.026536
96.7	0.0261545
96.8	0.0266314
96.9	0.0262976
97	0.026536
97.1	0.0264883
97.2	0.0262022
97.3	0.0265837
97.4	0.0262022
97.5	0.0266314
97.6	0.0264406
97.7	0.0263929
97.8	0.026536
97.9	0.0261545
98	0.0268221
98.1	0.026536
98.2	0.0268698
98.3	0.0268221
98.4	0.026536
98.5	0.0268698
98.6	0.0263929
98.7	0.0268698
98.8	0.0265837
98.9	0.026679
99	0.0268221
99.1	0.0263453
99.2	0.0267267
99.3	0.0262976
99.4	0.026536
99.5	0.0263453
99.6	0.0262022
99.7	0.0264406
99.8	0.0260592
99.9	0.0264883
100	0.0261545
100.1	0.0262976
100.2	0.0263453
100.3	0.0258684
100.4	0.0263929
100.5	0.0259638
100.6	0.0263453
100.7	0.0261545
100.8	0.0260592
100.9	0.0262976
101	0.025773
101.1	0.0262976
101.2	0.0259638
101.3	0.0261545
101.4	0.0261068
101.5	0.025773
101.6	0.0262499
101.7	0.0258207
101.8	0.0261545
101.9	0.0260115
102	0.025773
102.1	0.0258684
102.2	0.0257254
102.3	0.0257254
102.4	0.0257492
102.5	0.0257254
102.6	0.0258207
102.7	0.0253916
102.8	0.0258207
102.9	0.0253439
103	0.0258207
103.1	0.02563
103.2	0.025773
103.3	0.0260592
103.4	0.0256777
103.5	0.0262022
103.6	0.0259161
103.7	0.0260592
103.8	0.0261545
103.9	0.025773
104	0.0262976
104.1	0.0259638
104.2	0.0262976
104.3	0.0261545
104.4	0.0260115
104.5	0.0262976
104.6	0.0258207
104.7	0.0263453
104.8	0.0260592
104.9	0.0262499
105	0.0262022
105.1	0.0259161
105.2	0.0263929
105.3	0.0260115
105.4	0.0263929
105.5	0.0261545
105.6	0.0262499
105.7	0.026679
105.8	0.0262976
105.9	0.0268698
106	0.0264406
106.1	0.026536
106.2	0.0265837
106.3	0.0262499
106.4	0.0267744
106.5	0.0263453
106.6	0.0264406
106.7	0.0262499
106.8	0.0259638
106.9	0.0262499
107	0.0258207
107.1	0.0262022
107.2	0.0259638
107.3	0.0259638
107.4	0.0260115
107.5	0.0255346
107.6	0.0260115
107.7	0.0255346
107.8	0.0259638
107.9	0.02563
108	0.0257254
108.1	0.0257254
108.2	0.0254869
108.3	0.0258684
108.4	0.0256777
108.5	0.0262022
108.6	0.0269175
108.7	0.0271559
108.8	0.0268698
108.9	0.0260115
109	0.02563
109.1	0.0253439
109.2	0.0252962
109.3	0.0252962
109.4	0.0251532
109.5	0.0250101
109.6	0.0250578
109.7	0.025177
109.8	0.0252962
109.9	0.0253439
110	0.0254393
110.1	0.0254869
110.2	0.02563
110.3	0.02563
110.4	0.0256777
110.5	0.0257254
110.6	0.0259161
110.7	0.0260115
110.8	0.0258684
110.9	0.0259161
111	0.0259161
111.1	0.0260115
111.2	0.0259161
111.3	0.0261545
111.4	0.0258684
111.5	0.0259638
111.6	0.02563
111.7	0.0260115
111.8	0.0258207
111.9	0.0261068
112	0.0260592
112.1	0.0262976
112.2	0.0262499
112.3	0.0263453
112.4	0.0263453
112.5	0.0263929
112.6	0.0265837
112.7	0.0264883
112.8	0.026536
112.9	0.0262976
113	0.0262022
113.1	0.0260115
113.2	0.0259161
113.3	0.0257254
113.4	0.0258207
113.5	0.025773
113.6	0.025773
113.7	0.0256896
113.8	0.02563
113.9	0.0255823
114	0.0256777
114.1	0.02563
114.2	0.025773
114.3	0.0255823
114.4	0.0256777
114.5	0.0254869
114.6	0.0255346
114.7	0.0254869
114.8	0.0255823
114.9	0.0255346
115	0.0254393
115.1	0.0254869
115.2	0.0253797
115.3	0.0252962
115.4	0.0252962
115.5	0.0251532
115.6	0.0249147
115.7	0.0249624
115.8	0.0250578
115.9	0.0250578
116	0.0249982
116.1	0.0249624
116.2	0.0249147
116.3	0.0249624
116.4	0.0250101
116.5	0.0251532
116.6	0.0252485
116.7	0.0252485
116.8	0.0253916
116.9	0.0252008
117	0.0254393
117.1	0.0252008
117.2	0.0253916
117.3	0.0252962
117.4	0.0254393
117.5	0.0253916
117.6	0.0253916
117.7	0.0253439
117.8	0.0253439
117.9	0.0254393
118	0.0253439
118.1	0.0254393
118.2	0.0253916
118.3	0.0254393
118.4	0.0253916
118.5	0.0254393
118.6	0.0254393
118.7	0.0253916
118.8	0.0254869
118.9	0.0256777
119	0.0258684
119.1	0.0259161
119.2	0.0258207
119.3	0.0257254
119.4	0.025773
119.5	0.0256777
119.6	0.0257254
119.7	0.0255823
119.8	0.02563
119.9	0.0253439
120	0.0253439
120.1	0.0253439
120.2	0.0252485
120.3	0.0252962
120.4	0.0252008
120.5	0.0253439
120.6	0.0251532
120.7	0.0252008
120.8	0.0250578
120.9	0.0250578
121	0.0250101
121.1	0.0250101
121.2	0.0250578
121.3	0.0249624
121.4	0.0251055
121.5	0.0249147
121.6	0.0251055
121.7	0.0249147
121.8	0.0250101
121.9	0.0248671
122	0.0250101
122.1	0.0249624
122.2	0.0249624
122.3	0.0247717
122.4	0.024581
122.5	0.0245333
122.6	0.0244856
122.7	0.0246763
122.8	0.0246286
122.9	0.0246763
123	0.0245333
123.1	0.0246763
123.2	0.0246286
123.3	0.0248671
123.4	0.0249624
123.5	0.0249624
123.6	0.0250578
123.7	0.0250578
123.8	0.0251055
123.9	0.0250578
124	0.0252008
124.1	0.0251055
124.2	0.0251532
124.3	0.0252008
124.4	0.0251532
124.5	0.0252485
124.6	0.0254393
124.7	0.0252008
124.8	0.0253916
124.9	0.0251055
125	0.0252962
125.1	0.0251532
125.2	0.0252008
125.3	0.0252008
125.4	0.0252008
125.5	0.0255346
125.6	0.0257254
125.7	0.025773
125.8	0.02563
125.9	0.0255823
126	0.0256538
126.1	0.0257254
126.2	0.0256777
126.3	0.0256777
126.4	0.0255346
126.5	0.0254393
126.6	0.0250578
126.7	0.0252962
126.8	0.0249147
126.9	0.0253439
127	0.0249147
127.1	0.0252008
127.2	0.0248671
127.3	0.0250101
127.4	0.0249147
127.5	0.0248671
127.6	0.0250101
127.7	0.0249624
127.8	0.0254393
127.9	0.0250101
128	0.0252485
128.1	0.0245333
128.2	0.0247717
128.3	0.0245333
128.4	0.0249624
128.5	0.0247717
128.6	0.0247717
128.7	0.0244856
128.8	0.0244379
128.9	0.024581
129	0.0244379
129.1	0.0245333
129.2	0.0242472
129.3	0.024581
129.4	0.0243902
129.5	0.0248194
129.6	0.024724
129.7	0.0250101
129.8	0.0249147
129.9	0.0250578
130	0.0250101
130.1	0.0249147
130.2	0.0250101
130.3	0.0249624
130.4	0.0251532
130.5	0.0250101
130.6	0.0252485
130.7	0.0250578
130.8	0.0251532
130.9	0.0250578
131	0.0251532
131.1	0.0251532
131.2	0.0252008
131.3	0.0252008
131.4	0.0253439
131.5	0.0254393
131.6	0.0255346
131.7	0.0256777
131.8	0.0255346
131.9	0.0253916
132	0.0254393
132.1	0.0255346
132.2	0.0254869
132.3	0.0252962
132.4	0.0252008
132.5	0.0251055
132.6	0.0251055
132.7	0.0251055
132.8	0.0250101
132.9	0.0250101
133	0.0249624
133.1	0.0249147
133.2	0.024879
133.3	0.0248194
133.4	0.0248194
133.5	0.0248194
133.6	0.0248671
133.7	0.0248194
133.8	0.0248671
133.9	0.0247717
134	0.0248194
134.1	0.0247717
134.2	0.0248194
134.3	0.0247717
134.4	0.024581
134.5	0.0244856
134.6	0.0243425
134.7	0.0242472
134.8	0.0242949
134.9	0.0244856
135	0.0244856
135.1	0.0244379
135.2	0.0243425
135.3	0.0244856
135.4	0.0246763
135.5	0.0248194
135.6	0.0249624
135.7	0.0252008
135.8	0.0248194
135.9	0.0251532
136	0.024724
136.1	0.0249624
136.2	0.024724
136.3	0.0248194
136.4	0.0248194
136.5	0.0248671
136.6	0.0251055
136.7	0.0249147
136.8	0.0252008
136.9	0.0248671
137	0.0251532
137.1	0.0248671
137.2	0.0250578
137.3	0.0249624
137.4	0.0251055
137.5	0.0250101
137.6	0.0249624
137.7	0.0250578
137.8	0.0251532
137.9	0.0254393
138	0.0254393
138.1	0.0253558
138.2	0.0252485
138.3	0.0252962
138.4	0.0252485
138.5	0.0253916
138.6	0.0254869
138.7	0.0255346
138.8	0.0254869
138.9	0.0252962
139	0.0252008
139.1	0.0250101
139.2	0.0250101
139.3	0.0249863
139.4	0.0249624
139.5	0.0249624
139.6	0.0248671
139.7	0.0248671
139.8	0.0246286
139.9	0.024724
140	0.024581
140.1	0.0248194
140.2	0.0246763
140.3	0.024724
140.4	0.0246763
140.5	0.024581
140.6	0.0246763
140.7	0.0246286
140.8	0.0247717
140.9	0.024581
141	0.024724
141.1	0.024581
141.2	0.0246286
141.3	0.0245333
141.4	0.024581
141.5	0.0243902
141.6	0.0242472
141.7	0.0242472
141.8	0.0241995
141.9	0.0243425
142	0.0244379
142.1	0.0243902
142.2	0.0242949
142.3	0.0243425
142.4	0.0242949
142.5	0.0243902
142.6	0.0244856
142.7	0.0246286
142.8	0.0246763
142.9	0.0246763
143	0.0246763
143.1	0.0246763
143.2	0.024724
143.3	0.024724
143.4	0.0247717
143.5	0.024724
143.6	0.0247717
143.7	0.024724
143.8	0.0247717
143.9	0.0247717
144	0.0248194
144.1	0.0248194
144.2	0.0247717
144.3	0.0248671
144.4	0.0247717
144.5	0.0249147
144.6	0.024724
144.7	0.0248671
144.8	0.0247717
144.9	0.0248671
145	0.0248671
145.1	0.0248671
145.2	0.0248671
145.3	0.0248671
145.4	0.0250101
145.5	0.0250101
145.6	0.0251055
145.7	0.0251532
145.8	0.0252962
145.9	0.0253439
146	0.0251532
146.1	0.0251055
146.2	0.0249624
146.3	0.0251055
146.4	0.0252008
146.5	0.0250101
146.6	0.0250578
146.7	0.0248671
146.8	0.0249147
146.9	0.0248194
147	0.0248671
147.1	0.0249147
147.2	0.0248671
147.3	0.0247717
147.4	0.0246763
147.5	0.0246763
147.6	0.0246763
147.7	0.0246286
147.8	0.0246763
147.9	0.0246286
148	0.0246286
148.1	0.0245333
148.2	0.0244856
148.3	0.0244856
148.4	0.0245452
148.5	0.0246286
148.6	0.024581
148.7	0.0245929
148.8	0.024581
148.9	0.024581
149	0.0244856
149.1	0.0244856
149.2	0.0244856
149.3	0.0244856
149.4	0.0244379
149.5	0.0244379
149.6	0.0244856
149.7	0.0244379
149.8	0.0244737
149.9	0.0244856
150	0.0244856
150.1	0.0243425
150.2	0.0242949
150.3	0.0242472
150.4	0.0241518
150.5	0.0241518
150.6	0.0241756
150.7	0.0241995
150.8	0.0241995
150.9	0.0242472
151	0.0241995
151.1	0.0242472
151.2	0.0241518
151.3	0.0241518
151.4	0.0241518
151.5	0.0241995
151.6	0.0243425
151.7	0.0243902
151.8	0.0243902
151.9	0.0243902
152	0.0244379
152.1	0.0244379
152.2	0.0244856
152.3	0.0243902
152.4	0.0244379
152.5	0.0243902
152.6	0.0244856
152.7	0.0244856
152.8	0.0244856
152.9	0.0245333
153	0.024581
153.1	0.024581
153.2	0.024581
153.3	0.024581
153.4	0.0245333
153.5	0.0245333
153.6	0.0244856
153.7	0.0245333
153.8	0.0244856
153.9	0.024581
154	0.0245333
154.1	0.024581
154.2	0.024581
154.3	0.0246286
154.4	0.0246286
154.5	0.0246763
154.6	0.0246286
154.7	0.024581
154.8	0.024581
154.9	0.024581
155	0.0247717
155.1	0.0248194
155.2	0.0249624
155.3	0.0249147
155.4	0.0248671
155.5	0.0249147
155.6	0.0248194
155.7	0.0247717
155.8	0.0248194
155.9	0.0248671
156	0.0248194
156.1	0.0247836
156.2	0.024724
156.3	0.024724
156.4	0.024724
156.5	0.024581
156.6	0.0245333
156.7	0.024581
156.8	0.024581
156.9	0.0245333
157	0.0244856
157.1	0.0244856
157.2	0.0244856
157.3	0.0244379
157.4	0.0244379
157.5	0.0244379
157.6	0.0244379
157.7	0.0244379
157.8	0.0243902
157.9	0.0243902
158	0.0243425
158.1	0.0243425
158.2	0.0243425
158.3	0.0243425
158.4	0.0243902
158.5	0.0243425
158.6	0.0243902
158.7	0.0243425
158.8	0.0243425
158.9	0.0243902
159	0.0243425
159.1	0.0242949
159.2	0.0242949
159.3	0.0242949
159.4	0.0243902
159.5	0.0243425
159.6	0.0242472
159.7	0.0241518
159.8	0.0240564
159.9	0.0240088
160	0.0239611
160.1	0.0240088
160.2	0.0240207
160.3	0.0240564
160.4	0.0240564
160.5	0.0240326
160.6	0.0240088
160.7	0.0240088
160.8	0.0240564
160.9	0.0240088
161	0.0240564
161.1	0.0241518
161.2	0.0241995
161.3	0.0242472
161.4	0.0242949
161.5	0.0243425
161.6	0.0243425
161.7	0.0243902
161.8	0.0243425
161.9	0.0243902
162	0.0244379
162.1	0.0244379
162.2	0.0244379
162.3	0.0244379
162.4	0.0244379
162.5	0.0244379
162.6	0.0244379
162.7	0.0244379
162.8	0.0244379
162.9	0.0244379
163	0.0244379
163.1	0.0244498
163.2	0.0244379
163.3	0.0244856
163.4	0.0243902
163.5	0.0244856
163.6	0.0244379
163.7	0.0245333
163.8	0.0244856
163.9	0.0245333
164	0.0244856
164.1	0.0245333
164.2	0.0244856
164.3	0.024581
164.4	0.024724
164.5	0.024724
164.6	0.0248194
164.7	0.0248194
164.8	0.0248194
164.9	0.024724
165	0.0246763
165.1	0.0246286
165.2	0.0246763
165.3	0.024724
165.4	0.024724
165.5	0.024724
165.6	0.024724
165.7	0.0246286
165.8	0.0245333
165.9	0.0245333
166	0.0244379
166.1	0.0244856
166.2	0.0244379
166.3	0.0244379
166.4	0.0244379
166.5	0.0244379
166.6	0.0244379
166.7	0.0242949
166.8	0.0243902
166.9	0.0242472
167	0.0242472
167.1	0.0242472
167.2	0.0242949
167.3	0.0243425
167.4	0.0242472
167.5	0.0243425
167.6	0.0242949
167.7	0.0242949
167.8	0.0242949
167.9	0.0242472
168	0.0242472
168.1	0.0242949
168.2	0.0242591
168.3	0.0242472
168.4	0.0242472
168.5	0.0242472
168.6	0.0242472
168.7	0.0242472
168.8	0.0241995
168.9	0.0241518
169	0.0240088
169.1	0.0240088
169.2	0.0240088
169.3	0.0240088
169.4	0.0240564
169.5	0.0241041
169.6	0.0241041
169.7	0.0239611
169.8	0.0239134
169.9	0.0239134
170	0.0240564
170.1	0.0240088
170.2	0.0241518
170.3	0.0241518
170.4	0.0241995
170.5	0.0241041
170.6	0.0241995
170.7	0.0241518
170.8	0.0242472
170.9	0.0242949
171	0.0242949
171.1	0.0243902
171.2	0.0242472
171.3	0.0243902
171.4	0.0242472
171.5	0.0241995
171.6	0.0242949
171.7	0.0242949
171.8	0.0243902
171.9	0.0243902
172	0.0244379
172.1	0.0243902
172.2	0.0243425
172.3	0.0244379
172.4	0.0243902
172.5	0.0243902
172.6	0.0244379
172.7	0.0243425
172.8	0.0244379
172.9	0.0242949
173	0.0243902
173.1	0.0243902
173.2	0.0243902
173.3	0.0244379
173.4	0.0243902
173.5	0.0244379
173.6	0.0243902
173.7	0.0244856
173.8	0.024581
173.9	0.024581
174	0.0247717
174.1	0.0246763
174.2	0.0247717
174.3	0.0246286
174.4	0.0246763
174.5	0.0246763
174.6	0.024581
174.7	0.0248194
174.8	0.0244856
174.9	0.024724
175	0.0245333
175.1	0.024724
175.2	0.024581
175.3	0.024581
175.4	0.0243902
175.5	0.0243902
175.6	0.0242949
175.7	0.0243425
175.8	0.0242949
175.9	0.0242949
176	0.0242949
176.1	0.0242472
176.2	0.0242949
176.3	0.0242472
176.4	0.0242949
176.5	0.0241995
176.6	0.0243425
176.7	0.0241518
176.8	0.0241995
176.9	0.0241995
177	0.0241995
177.1	0.0242472
177.2	0.0241995
177.3	0.0241637
177.4	0.0241041
177.5	0.0241041
177.6	0.0239611
177.7	0.0241995
177.8	0.0240088
177.9	0.0242949
178	0.0239611
178.1	0.0241995
178.2	0.0240088
178.3	0.0241518
178.4	0.0240564
178.5	0.0239611
178.6	0.0241041
178.7	0.0240088
178.8	0.0241518
178.9	0.0237703
179	0.0238657
179.1	0.0236273
179.2	0.0237703
179.3	0.0235319
179.4	0.0237703
179.5	0.0237226
179.6	0.0237703
179.7	0.023818
179.8	0.0236273
179.9	0.0237703
180	0.0235319
180.1	0.0237226
180.2	0.0234842
180.3	0.0237226
180.4	0.0236273
180.5	0.0237226
180.6	0.0237703
180.7	0.023818
180.8	0.0238657
180.9	0.023818
181	0.0239611
181.1	0.0238657
181.2	0.0240088
181.3	0.0238657
181.4	0.0239611
181.5	0.0239134
181.6	0.0239611
181.7	0.0238657
181.8	0.0239611
181.9	0.0240088
182	0.0239134
182.1	0.0239611
182.2	0.0239134
182.3	0.0240564
182.4	0.0239134
182.5	0.0240564
182.6	0.0239611
182.7	0.0240088
182.8	0.0239611
182.9	0.0239611
183	0.0240564
183.1	0.0240088
183.2	0.0240564
183.3	0.0240088
183.4	0.0240564
183.5	0.0240088
183.6	0.0240088
183.7	0.0240564
183.8	0.0240088
183.9	0.0240564
184	0.0240088
184.1	0.0241041
184.2	0.0241518
184.3	0.0241995
184.4	0.0242472
184.5	0.0243902
184.6	0.0242949
184.7	0.0243425
184.8	0.0242949
184.9	0.0243425
185	0.0243068
185.1	0.0242949
185.2	0.0243217
185.3	0.0243425
185.4	0.0243425
185.5	0.0243425
185.6	0.0242949
185.7	0.0242949
185.8	0.0242472
185.9	0.0242472
186	0.0241518
186.1	0.0241041
186.2	0.0240564
186.3	0.0241041
186.4	0.0240564
186.5	0.0240564
186.6	0.0240564
186.7	0.0240564
186.8	0.0240564
186.9	0.0240088
187	0.0240088
187.1	0.0240088
187.2	0.0240088
187.3	0.0239134
187.4	0.0239611
187.5	0.0239134
187.6	0.0239611
187.7	0.0239134
187.8	0.0239134
187.9	0.0239611
188	0.0238657
188.1	0.0240088
188.2	0.0239134
188.3	0.0240088
188.4	0.0239134
188.5	0.0239134
188.6	0.0239134
188.7	0.0239611
188.8	0.0239611
188.9	0.0238657
189	0.0239611
189.1	0.0238657
189.2	0.0239611
189.3	0.023818
189.4	0.0239134
189.5	0.0237703
189.6	0.0237703
189.7	0.0236273
189.8	0.0236273
189.9	0.0235796
190	0.0235319
190.1	0.0236273
190.2	0.023675
190.3	0.0237226
190.4	0.0237226
190.5	0.0237703
190.6	0.0235796
190.7	0.023675
190.8	0.0235319
190.9	0.0237226
191	0.023675
191.1	0.0238657
191.2	0.023818
191.3	0.0239134
191.4	0.0239134
191.5	0.0239134
191.6	0.0239611
191.7	0.0239611
191.8	0.0239611
191.9	0.0239611
192	0.0239611
192.1	0.0240088
192.2	0.0240564
192.3	0.0240564
192.4	0.0240326
192.5	0.0240088
192.6	0.0240088
192.7	0.0240088
192.8	0.0240088
192.9	0.0240564
193	0.0240088
193.1	0.0241518
193.2	0.0240564
193.3	0.0241041
193.4	0.0240564
193.5	0.0241518
193.6	0.0241518
193.7	0.0240564
193.8	0.0240564
193.9	0.0240088
194	0.0240564
194.1	0.0240088
194.2	0.0241041
194.3	0.0241518
194.4	0.0242472
194.5	0.0242949
194.6	0.0243425
194.7	0.0243068
194.8	0.0242949
194.9	0.0242949
195	0.0242352
195.1	0.0241518
195.2	0.0241995
195.3	0.0242472
195.4	0.0242949
195.5	0.0242949
195.6	0.0241995
195.7	0.0241995
195.8	0.0240564
195.9	0.0239611
196	0.0239134
196.1	0.0240088
196.2	0.0239611
196.3	0.0239134
196.4	0.0239134
196.5	0.0238657
196.6	0.0238657
196.7	0.023818
196.8	0.023818
196.9	0.0237942
197	0.023818
197.1	0.0237226
197.2	0.023818
197.3	0.0237226
197.4	0.0237703
197.5	0.0237226
197.6	0.0237226
197.7	0.0237703
197.8	0.0237226
197.9	0.0237703
198	0.0237226
198.1	0.0237226
198.2	0.0236273
198.3	0.0237226
198.4	0.0235796
198.5	0.023675
198.6	0.0236273
198.7	0.0236273
198.8	0.0234365
198.9	0.0233889
199	0.0233889
199.1	0.0232935
199.2	0.0233412
199.3	0.0233769
199.4	0.0234365
199.5	0.0234365
199.6	0.0233412
199.7	0.0234842
[truncated: 248,003+ more rows]
