# Supplementary material for: Logical gates in ensembles of proteinoid microspheres
Source: PLoS One. 2023 Sep 18;18(9):e0289433. doi: 10.1371/journal.pone.0289433 (PMC10506713; doi:10.1371/journal.pone.0289433)
Supplement: S8 File — (XLSX) [file pone.0289433.s008.xlsx]

## Sheet: Sheet1
CA i vs t
s	µA
0	0.452995
0.1	0.452995
0.2	0.452995
0.3	0.452995
0.4	0.452995
0.5	0.417233
0.6	0.417233
0.7	0.417233
0.8	0.417233
0.9	0.417233
1	0.415564
1.1	0.415564
1.2	0.415564
1.3	0.41604
1.4	0.416517
1.5	0.415684
1.6	0.416829
1.7	0.41578
1.8	0.415875
1.9	0.416972
2	0.417258
2.1	0.417878
2.2	0.418641
2.3	0.416638
2.4	0.417401
2.5	0.416352
2.6	0.415446
2.7	0.416256
2.8	0.416686
2.9	0.416328
3	0.416543
3.1	0.415827
3.2	0.416495
3.3	0.41578
3.4	0.416161
3.5	0.414731
3.6	0.416209
3.7	0.415017
3.8	0.415684
3.9	0.413443
4	0.416209
4.1	0.415398
4.2	0.414683
4.3	0.416686
4.4	0.415446
4.5	0.41578
4.6	0.416399
4.7	0.414874
4.8	0.417735
4.9	0.416256
5	0.415827
5.1	0.415589
5.2	0.415493
5.3	0.415827
5.4	0.416304
5.5	0.415923
5.6	0.416543
5.7	0.416399
5.8	0.416399
5.9	0.416149
6	0.415827
6.1	0.41597
6.2	0.415827
6.3	0.41535
6.4	0.416113
6.5	0.416638
6.6	0.415446
6.7	0.415064
6.8	0.416495
6.9	0.417258
7	0.417973
7.1	0.417973
7.2	0.41783
7.3	0.417687
7.4	0.41783
7.5	0.417937
7.6	0.417878
7.7	0.418355
7.8	0.418736
7.9	0.418259
8	0.417878
8.1	0.417258
8.2	0.416304
8.3	0.416447
8.4	0.417925
8.5	0.417258
8.6	0.417878
8.7	0.417735
8.8	0.420357
8.9	0.424267
9	0.424983
9.1	0.424315
9.2	0.424983
9.3	0.424553
9.4	0.422646
9.5	0.420643
9.6	0.420214
9.7	0.420119
9.8	0.42031
9.9	0.420357
10	0.419892
10.1	0.419308
10.2	0.419594
10.3	0.41969
10.4	0.420214
10.5	0.420405
10.6	0.418927
10.7	0.418545
10.8	0.418736
10.9	0.417639
11	0.418116
11.1	0.41721
11.2	0.417496
11.3	0.419117
11.4	0.419213
11.5	0.420119
11.6	0.422122
11.7	0.422551
11.8	0.422551
11.9	0.421883
12	0.420453
12.1	0.420405
12.2	0.420262
12.3	0.420119
12.4	0.417592
12.5	0.416495
12.6	0.416686
12.7	0.416972
12.8	0.416399
12.9	0.416066
13	0.416113
13.1	0.416399
13.2	0.416399
13.3	0.416304
13.4	0.41628
13.5	0.416113
13.6	0.416304
13.7	0.416447
13.8	0.41578
13.9	0.416113
14	0.41597
14.1	0.416447
14.2	0.416543
14.3	0.416113
14.4	0.416018
14.5	0.416113
14.6	0.420548
14.7	0.421025
14.8	0.418593
14.9	0.416972
15	0.417353
15.1	0.417115
15.2	0.417806
15.3	0.418021
15.4	0.418736
15.5	0.41988
15.6	0.417687
15.7	0.421072
15.8	0.420214
15.9	0.420548
16	0.419261
16.1	0.417401
16.2	0.416876
16.3	0.417735
16.4	0.418259
16.5	0.417687
16.6	0.417973
16.7	0.417925
16.8	0.418355
16.9	0.418259
17	0.417925
17.1	0.416256
17.2	0.415827
17.3	0.415637
17.4	0.416018
17.5	0.416876
17.6	0.416161
17.7	0.415875
17.8	0.417019
17.9	0.416638
18	0.417305
18.1	0.416209
18.2	0.416781
18.3	0.415875
18.4	0.416781
18.5	0.41597
18.6	0.41597
18.7	0.415935
18.8	0.415827
18.9	0.41597
19	0.415255
19.1	0.415446
19.2	0.415875
19.3	0.415875
19.4	0.416209
19.5	0.415684
19.6	0.414587
19.7	0.41516
19.8	0.415243
19.9	0.415637
20	0.415589
20.1	0.416256
20.2	0.414969
20.3	0.416018
20.4	0.415637
20.5	0.416447
20.6	0.415589
20.7	0.416161
20.8	0.416352
20.9	0.416256
21	0.415732
21.1	0.41535
21.2	0.41578
21.3	0.415637
21.4	0.416304
21.5	0.417019
21.6	0.416781
21.7	0.416757
21.8	0.416543
21.9	0.416143
22	0.415684
22.1	0.415589
22.2	0.415303
22.3	0.415255
22.4	0.414826
22.5	0.414874
22.6	0.41479
22.7	0.414731
22.8	0.414731
22.9	0.414683
23	0.41535
23.1	0.415732
23.2	0.414981
23.3	0.414492
23.4	0.414349
23.5	0.413968
23.6	0.414289
23.7	0.414301
23.8	0.41454
23.9	0.414766
24	0.415112
24.1	0.415112
24.2	0.41578
24.3	0.415243
24.4	0.414969
24.5	0.415112
24.6	0.415184
24.7	0.415446
24.8	0.415207
24.9	0.415064
25	0.415207
25.1	0.416113
25.2	0.415017
25.3	0.415684
25.4	0.415446
25.5	0.41535
25.6	0.415994
25.7	0.416638
25.8	0.416543
25.9	0.415446
26	0.415493
26.1	0.415553
26.2	0.415637
26.3	0.415637
26.4	0.414874
26.5	0.415207
26.6	0.414778
26.7	0.415064
26.8	0.415255
26.9	0.41516
27	0.414778
27.1	0.415827
27.2	0.414969
27.3	0.416256
27.4	0.415303
27.5	0.415589
27.6	0.416018
27.7	0.417687
27.8	0.418259
27.9	0.417878
28	0.417067
28.1	0.416304
28.2	0.416066
28.3	0.416638
28.4	0.41597
28.5	0.416256
28.6	0.415541
28.7	0.416352
28.8	0.415827
28.9	0.416447
29	0.416781
29.1	0.416161
29.2	0.415446
29.3	0.415732
29.4	0.415493
29.5	0.415017
29.6	0.415541
29.7	0.414587
29.8	0.414683
29.9	0.415923
30	0.416066
30.1	0.415112
30.2	0.414921
30.3	0.415398
30.4	0.414587
30.5	0.414921
30.6	0.415255
30.7	0.415923
30.8	0.41535
30.9	0.415589
31	0.415064
31.1	0.414206
31.2	0.415112
31.3	0.414587
31.4	0.414254
31.5	0.414444
31.6	0.414826
31.7	0.414444
31.8	0.414158
31.9	0.414778
32	0.415112
32.1	0.414874
32.2	0.414111
32.3	0.414111
32.4	0.414254
32.5	0.414444
32.6	0.414349
32.7	0.414349
32.8	0.414778
32.9	0.414158
33	0.415541
33.1	0.416209
33.2	0.415684
33.3	0.415923
33.4	0.414731
33.5	0.414254
33.6	0.415017
33.7	0.413872
33.8	0.41454
33.9	0.413443
34	0.414397
34.1	0.414063
34.2	0.414254
34.3	0.414731
34.4	0.414158
34.5	0.413729
34.6	0.413538
34.7	0.414206
34.8	0.413729
34.9	0.413538
35	0.413157
35.1	0.413348
35.2	0.413872
35.3	0.413395
35.4	0.41454
35.5	0.414206
35.6	0.414206
35.7	0.413443
35.8	0.413634
35.9	0.414063
36	0.413777
36.1	0.414015
36.2	0.413825
36.3	0.413872
36.4	0.413872
36.5	0.414969
36.6	0.414731
36.7	0.415207
36.8	0.415207
36.9	0.414492
37	0.413682
37.1	0.414778
37.2	0.413634
37.3	0.414015
37.4	0.414778
37.5	0.414731
37.6	0.41454
37.7	0.414862
37.8	0.415017
37.9	0.41516
38	0.415637
38.1	0.41516
38.2	0.415541
38.3	0.415279
38.4	0.415207
38.5	0.415207
38.6	0.415017
38.7	0.41516
38.8	0.41535
38.9	0.415112
39	0.414397
39.1	0.414874
39.2	0.414397
39.3	0.414564
39.4	0.414444
39.5	0.41454
39.6	0.414587
39.7	0.414063
39.8	0.414158
39.9	0.414397
40	0.414778
40.1	0.415493
40.2	0.416256
40.3	0.415207
40.4	0.415017
40.5	0.415064
40.6	0.414802
40.7	0.414444
40.8	0.414683
40.9	0.414158
41	0.414683
41.1	0.414111
41.2	0.415255
41.3	0.41454
41.4	0.414254
41.5	0.41454
41.6	0.414731
41.7	0.415017
41.8	0.414587
41.9	0.415541
42	0.414731
42.1	0.414874
42.2	0.415303
42.3	0.415112
42.4	0.41578
42.5	0.414874
42.6	0.415207
42.7	0.415255
42.8	0.414635
42.9	0.415446
43	0.415064
43.1	0.414492
43.2	0.414587
43.3	0.414301
43.4	0.414349
43.5	0.414444
43.6	0.414909
43.7	0.415446
43.8	0.415398
43.9	0.414874
44	0.415064
44.1	0.414587
44.2	0.415112
44.3	0.415541
44.4	0.415398
44.5	0.414683
44.6	0.41578
44.7	0.415112
44.8	0.41578
44.9	0.414921
45	0.414683
45.1	0.415207
45.2	0.41535
45.3	0.415303
45.4	0.415493
45.5	0.415589
45.6	0.415398
45.7	0.415064
45.8	0.415303
45.9	0.415255
46	0.415541
46.1	0.416209
46.2	0.415207
46.3	0.415589
46.4	0.416066
46.5	0.416161
46.6	0.41597
46.7	0.41516
46.8	0.416066
46.9	0.415684
47	0.415255
47.1	0.415255
47.2	0.415303
47.3	0.415398
47.4	0.415303
47.5	0.41535
47.6	0.415493
47.7	0.415207
47.8	0.415732
47.9	0.416066
48	0.41535
48.1	0.41516
48.2	0.415589
48.3	0.41535
48.4	0.415064
48.5	0.415589
48.6	0.415112
48.7	0.415398
48.8	0.41454
48.9	0.414778
49	0.414492
49.1	0.415017
49.2	0.414778
49.3	0.415207
49.4	0.416304
49.5	0.415732
49.6	0.417496
49.7	0.418974
49.8	0.419785
49.9	0.420977
50	0.421263
50.1	0.42174
50.2	0.422551
50.3	0.422741
50.4	0.422551
50.5	0.422884
50.6	0.423171
50.7	0.4236
50.8	0.423552
50.9	0.423838
51	0.423981
51.1	0.424553
51.2	0.423552
51.3	0.424172
51.4	0.423361
51.5	0.422598
51.6	0.423457
51.7	0.422551
51.8	0.422312
51.9	0.422169
52	0.421835
52.1	0.421263
52.2	0.422122
52.3	0.421549
52.4	0.422312
52.5	0.420929
52.6	0.42112
52.7	0.4205
52.8	0.420739
52.9	0.420834
53	0.420786
53.1	0.420524
53.2	0.420214
53.3	0.420262
53.4	0.419785
53.5	0.420691
53.6	0.421216
53.7	0.421692
53.8	0.421168
53.9	0.422026
54	0.420786
54.1	0.420977
54.2	0.420369
54.3	0.419928
54.4	0.419785
54.5	0.419594
54.6	0.418974
54.7	0.419404
54.8	0.418736
54.9	0.419213
55	0.418641
55.1	0.417735
55.2	0.418307
55.3	0.418498
55.4	0.417592
55.5	0.417925
55.6	0.417401
55.7	0.41721
55.8	0.417353
55.9	0.417592
56	0.417496
56.1	0.417007
56.2	0.416399
56.3	0.416543
56.4	0.416447
56.5	0.416042
56.6	0.41578
56.7	0.415398
56.8	0.41566
56.9	0.415732
57	0.415732
57.1	0.416066
57.2	0.416352
57.3	0.416256
57.4	0.415935
57.5	0.415541
57.6	0.415589
57.7	0.415696
57.8	0.415923
57.9	0.415732
58	0.415923
58.1	0.415875
58.2	0.415505
58.3	0.415112
58.4	0.415112
58.5	0.415064
58.6	0.415064
58.7	0.414778
58.8	0.41535
58.9	0.414969
59	0.415589
59.1	0.415875
59.2	0.416638
59.3	0.416113
59.4	0.415255
59.5	0.415732
59.6	0.41516
59.7	0.41535
59.8	0.415541
59.9	0.415482
60	0.415589
60.1	0.415446
60.2	0.415112
60.3	0.415386
60.4	0.415637
60.5	0.41535
60.6	0.415589
60.7	0.415017
60.8	0.415541
60.9	0.414874
61	0.415207
61.1	0.415446
61.2	0.416304
61.3	0.41578
61.4	0.416209
61.5	0.415493
61.6	0.416686
61.7	0.417258
61.8	0.415637
61.9	0.414587
62	0.415064
62.1	0.414111
62.2	0.415064
62.3	0.41454
62.4	0.414206
62.5	0.414874
62.6	0.414111
62.7	0.413968
62.8	0.414349
62.9	0.414254
63	0.41454
63.1	0.413872
63.2	0.414301
63.3	0.415589
63.4	0.413538
63.5	0.414349
63.6	0.414206
63.7	0.414206
63.8	0.414266
63.9	0.413872
64	0.414778
64.1	0.413682
64.2	0.414492
64.3	0.41392
64.4	0.414337
64.5	0.414492
64.6	0.414444
64.7	0.4133
64.8	0.414111
64.9	0.412823
65	0.4133
65.1	0.41454
65.2	0.413538
65.3	0.412823
65.4	0.413634
65.5	0.41392
65.6	0.4133
65.7	0.414158
65.8	0.413538
65.9	0.413777
66	0.414444
66.1	0.41454
66.2	0.414349
66.3	0.414635
66.4	0.414683
66.5	0.414969
66.6	0.415827
66.7	0.416018
66.8	0.416256
66.9	0.415827
67	0.416352
67.1	0.416638
67.2	0.417401
67.3	0.416972
67.4	0.418307
67.5	0.417544
67.6	0.416256
67.7	0.416256
67.8	0.416638
67.9	0.415446
68	0.416781
68.1	0.415255
68.2	0.414921
68.3	0.415017
68.4	0.415493
68.5	0.416972
68.6	0.416543
68.7	0.415684
68.8	0.415255
68.9	0.41535
69	0.41535
69.1	0.415112
69.2	0.414731
69.3	0.414635
69.4	0.415207
69.5	0.416113
69.6	0.415732
69.7	0.415207
69.8	0.415637
69.9	0.415529
70	0.415827
70.1	0.415446
70.2	0.415684
70.3	0.415696
70.4	0.416066
70.5	0.415589
70.6	0.416638
70.7	0.415923
70.8	0.415589
70.9	0.415923
71	0.416113
71.1	0.415589
71.2	0.415493
71.3	0.415064
71.4	0.415923
71.5	0.414826
71.6	0.415875
71.7	0.415398
71.8	0.416256
71.9	0.416924
72	0.415493
72.1	0.416352
72.2	0.415732
72.3	0.416972
72.4	0.415541
72.5	0.416876
72.6	0.415446
72.7	0.414635
72.8	0.414397
72.9	0.414921
73	0.414731
73.1	0.41454
73.2	0.415112
73.3	0.416256
73.4	0.41578
73.5	0.415446
73.6	0.415827
73.7	0.415255
73.8	0.414969
73.9	0.415112
74	0.414981
74.1	0.414874
74.2	0.414969
74.3	0.415052
74.4	0.415207
74.5	0.41516
74.6	0.416018
74.7	0.415875
74.8	0.417401
74.9	0.415875
75	0.416781
75.1	0.41578
75.2	0.415541
75.3	0.415493
75.4	0.416018
75.5	0.416352
75.6	0.416686
75.7	0.417067
75.8	0.417258
75.9	0.417973
76	0.417973
76.1	0.418402
76.2	0.417544
76.3	0.418259
76.4	0.418498
76.5	0.417115
76.6	0.417115
76.7	0.416972
76.8	0.416852
76.9	0.416638
77	0.416686
77.1	0.416578
77.2	0.416543
77.3	0.416447
77.4	0.416626
77.5	0.416528
77.6	0.416543
77.7	0.416495
77.8	0.416256
77.9	0.415637
78	0.415923
78.1	0.415207
78.2	0.416018
78.3	0.417305
78.4	0.417258
78.5	0.417401
78.6	0.417067
78.7	0.417639
78.8	0.416495
78.9	0.415493
79	0.415255
79.1	0.414683
79.2	0.415303
79.3	0.415112
79.4	0.415017
79.5	0.415112
79.6	0.415589
79.7	0.415207
79.8	0.415637
79.9	0.414778
80	0.414921
80.1	0.415303
80.2	0.414826
80.3	0.415207
80.4	0.414683
80.5	0.415303
80.6	0.41516
80.7	0.415493
80.8	0.415732
80.9	0.416543
81	0.414301
81.1	0.415255
81.2	0.414778
81.3	0.415398
81.4	0.415446
81.5	0.415589
81.6	0.415493
81.7	0.414826
81.8	0.415398
81.9	0.415923
82	0.416495
82.1	0.415732
82.2	0.416876
82.3	0.417115
82.4	0.417496
82.5	0.417878
82.6	0.418116
82.7	0.41845
82.8	0.41783
82.9	0.418259
83	0.419785
83.1	0.420786
83.2	0.41988
83.3	0.419785
83.4	0.419547
83.5	0.419404
83.6	0.419261
83.7	0.418772
83.8	0.418116
83.9	0.418307
84	0.418355
84.1	0.418641
84.2	0.418045
84.3	0.417496
84.4	0.417687
84.5	0.417115
84.6	0.417449
84.7	0.417258
84.8	0.417258
84.9	0.417305
85	0.417687
85.1	0.417115
85.2	0.417592
85.3	0.417592
85.4	0.417353
85.5	0.417019
85.6	0.417067
85.7	0.416996
85.8	0.416924
85.9	0.416972
86	0.417592
86.1	0.417067
86.2	0.417496
86.3	0.417735
86.4	0.417687
86.5	0.418116
86.6	0.418402
86.7	0.418641
86.8	0.417639
86.9	0.418164
87	0.416733
87.1	0.416733
87.2	0.417067
87.3	0.416972
87.4	0.417401
87.5	0.418164
87.6	0.417735
87.7	0.417544
87.8	0.418116
87.9	0.418164
88	0.417496
88.1	0.416924
88.2	0.417305
88.3	0.416686
88.4	0.417019
88.5	0.417019
88.6	0.417401
88.7	0.418164
88.8	0.417639
88.9	0.416256
89	0.41721
89.1	0.416304
89.2	0.41578
89.3	0.415446
89.4	0.416304
89.5	0.416256
89.6	0.415875
89.7	0.416018
89.8	0.415875
89.9	0.415398
90	0.414731
90.1	0.414349
90.2	0.414444
90.3	0.414587
90.4	0.414349
90.5	0.414373
90.6	0.414301
90.7	0.414254
90.8	0.414587
90.9	0.414874
91	0.414731
91.1	0.414826
91.2	0.414444
91.3	0.41392
91.4	0.414111
91.5	0.413944
91.6	0.41392
91.7	0.413825
91.8	0.414111
91.9	0.413872
92	0.414206
92.1	0.414254
92.2	0.414015
92.3	0.414587
92.4	0.415684
92.5	0.415398
92.6	0.414731
92.7	0.413634
92.8	0.413014
92.9	0.413634
93	0.413395
93.1	0.4133
93.2	0.414158
93.3	0.414397
93.4	0.414063
93.5	0.414349
93.6	0.415684
93.7	0.414874
93.8	0.412966
93.9	0.413395
94	0.41268
94.1	0.413443
94.2	0.413348
94.3	0.413395
94.4	0.413252
94.5	0.4133
94.6	0.413062
94.7	0.412823
94.8	0.412537
94.9	0.413157
95	0.412823
95.1	0.414421
95.2	0.415732
95.3	0.41597
95.4	0.415589
95.5	0.415732
95.6	0.415684
95.7	0.415684
95.8	0.416209
95.9	0.416066
96	0.416781
96.1	0.41659
96.2	0.416531
96.3	0.416352
96.4	0.416399
96.5	0.416352
96.6	0.416304
96.7	0.416352
96.8	0.416161
96.9	0.41659
97	0.415732
97.1	0.416066
97.2	0.415541
97.3	0.415541
97.4	0.415493
97.5	0.415207
97.6	0.415684
97.7	0.416209
97.8	0.415064
97.9	0.415637
98	0.415303
98.1	0.415827
98.2	0.415923
98.3	0.415684
98.4	0.415112
98.5	0.414969
98.6	0.414838
98.7	0.414587
98.8	0.414683
98.9	0.415446
99	0.415493
99.1	0.415291
99.2	0.41535
99.3	0.414874
99.4	0.416018
99.5	0.414874
99.6	0.415207
99.7	0.414969
99.8	0.414921
99.9	0.415303
100	0.415553
100.1	0.41597
100.2	0.416018
100.3	0.415255
100.4	0.414492
100.5	0.415398
100.6	0.414349
100.7	0.415017
100.8	0.414826
100.9	0.414254
101	0.414587
101.1	0.415112
101.2	0.414015
101.3	0.414874
101.4	0.414206
101.5	0.413825
101.6	0.413777
101.7	0.414397
101.8	0.413825
101.9	0.414397
102	0.41454
102.1	0.414635
102.2	0.414254
102.3	0.414969
102.4	0.414492
102.5	0.413634
102.6	0.414158
102.7	0.414397
102.8	0.413586
102.9	0.413634
103	0.413896
103.1	0.414254
103.2	0.414111
103.3	0.413491
103.4	0.413968
103.5	0.414635
103.6	0.413729
103.7	0.414349
103.8	0.414921
103.9	0.414063
104	0.414969
104.1	0.415493
104.2	0.415255
104.3	0.41535
104.4	0.41516
104.5	0.414492
104.6	0.414969
104.7	0.414206
104.8	0.414206
104.9	0.414492
105	0.414301
105.1	0.413872
105.2	0.41454
105.3	0.414063
105.4	0.414444
105.5	0.414063
105.6	0.413968
105.7	0.413932
105.8	0.413777
105.9	0.41392
106	0.414015
106.1	0.413777
106.2	0.413825
106.3	0.413825
106.4	0.413777
106.5	0.413634
106.6	0.413825
106.7	0.414015
106.8	0.413443
106.9	0.414254
107	0.41516
107.1	0.414254
107.2	0.414921
107.3	0.413872
107.4	0.414015
107.5	0.414254
107.6	0.414015
107.7	0.41454
107.8	0.414182
107.9	0.414111
108	0.414063
108.1	0.413825
108.2	0.413109
108.3	0.413443
108.4	0.413062
108.5	0.413169
108.6	0.413109
108.7	0.413062
108.8	0.412728
108.9	0.412442
109	0.412299
109.1	0.413109
109.2	0.412632
109.3	0.413348
109.4	0.413157
109.5	0.413002
109.6	0.412823
109.7	0.41268
109.8	0.412489
109.9	0.411774
110	0.412013
110.1	0.412489
110.2	0.41268
110.3	0.412919
110.4	0.412728
110.5	0.412907
110.6	0.412966
110.7	0.413014
110.8	0.412585
110.9	0.413682
111	0.412585
111.1	0.413586
111.2	0.412585
111.3	0.412728
111.4	0.412585
111.5	0.412776
111.6	0.412585
111.7	0.413157
111.8	0.412346
111.9	0.413205
112	0.412966
112.1	0.413443
112.2	0.413205
112.3	0.412823
112.4	0.412919
112.5	0.412823
112.6	0.412966
112.7	0.412728
112.8	0.412489
112.9	0.412632
113	0.413062
113.1	0.412537
113.2	0.412203
113.3	0.412728
113.4	0.412013
113.5	0.412442
113.6	0.412442
113.7	0.412013
113.8	0.413109
113.9	0.41187
114	0.412346
114.1	0.411822
114.2	0.41206
114.3	0.412632
114.4	0.411536
114.5	0.412251
114.6	0.412632
114.7	0.411583
114.8	0.41206
114.9	0.411822
115	0.41144
115.1	0.411965
115.2	0.413252
115.3	0.412919
115.4	0.412251
115.5	0.412299
115.6	0.412382
115.7	0.412537
115.8	0.412442
115.9	0.412394
116	0.413717
116.1	0.415303
116.2	0.414731
116.3	0.414874
116.4	0.414635
116.5	0.414421
116.6	0.413872
116.7	0.414301
116.8	0.414921
116.9	0.4133
117	0.413729
117.1	0.414158
117.2	0.413586
117.3	0.412966
117.4	0.412823
117.5	0.412823
117.6	0.413348
117.7	0.412632
117.8	0.41206
117.9	0.412537
118	0.413157
118.1	0.413491
118.2	0.413205
118.3	0.412442
118.4	0.412728
118.5	0.413062
118.6	0.413062
118.7	0.412299
118.8	0.412156
118.9	0.412346
119	0.412454
119.1	0.412632
119.2	0.41268
119.3	0.412632
119.4	0.412346
119.5	0.413014
119.6	0.412728
119.7	0.412299
119.8	0.412632
119.9	0.412907
120	0.413348
120.1	0.413348
120.2	0.412537
120.3	0.412203
120.4	0.412156
120.5	0.411822
120.6	0.411726
120.7	0.412108
120.8	0.41206
120.9	0.412966
121	0.412823
121.1	0.412752
121.2	0.412776
121.3	0.412442
121.4	0.411679
121.5	0.411583
121.6	0.411726
121.7	0.412871
121.8	0.411488
121.9	0.412108
122	0.411917
122.1	0.41206
122.2	0.41187
122.3	0.411631
122.4	0.412144
122.5	0.41268
122.6	0.412394
122.7	0.413205
122.8	0.412823
122.9	0.412442
123	0.412346
123.1	0.412346
123.2	0.412227
123.3	0.411917
123.4	0.412299
123.5	0.412632
123.6	0.412871
123.7	0.41206
123.8	0.412251
123.9	0.412489
124	0.412108
124.1	0.413252
124.2	0.412489
124.3	0.411583
124.4	0.412108
124.5	0.412156
124.6	0.411917
124.7	0.412251
124.8	0.412966
124.9	0.411631
125	0.412394
125.1	0.411822
125.2	0.4133
125.3	0.412871
125.4	0.413538
125.5	0.414254
125.6	0.413157
125.7	0.412203
125.8	0.412013
125.9	0.411989
126	0.411774
126.1	0.411965
126.2	0.412108
126.3	0.411774
126.4	0.411631
126.5	0.412299
126.6	0.412156
126.7	0.412251
126.8	0.412251
126.9	0.412287
127	0.412236
127.1	0.412203
127.2	0.412203
127.3	0.412203
127.4	0.411154
127.5	0.41144
127.6	0.411059
127.7	0.411679
127.8	0.41125
127.9	0.412013
128	0.411059
128.1	0.411631
128.2	0.412346
128.3	0.412632
128.4	0.411965
128.5	0.412156
128.6	0.4133
128.7	0.412013
128.8	0.412919
128.9	0.411917
129	0.412108
129.1	0.41212
129.2	0.412251
129.3	0.412203
129.4	0.412358
129.5	0.412537
129.6	0.412442
129.7	0.41268
129.8	0.412442
129.9	0.412966
130	0.412489
130.1	0.412919
130.2	0.412394
130.3	0.412728
130.4	0.413014
130.5	0.413062
130.6	0.412108
130.7	0.412919
130.8	0.411965
130.9	0.412394
131	0.412489
131.1	0.412156
131.2	0.411631
131.3	0.412108
131.4	0.413014
131.5	0.41268
131.6	0.412156
131.7	0.41187
131.8	0.411202
131.9	0.411774
132	0.411583
132.1	0.411726
132.2	0.411917
132.3	0.412108
132.4	0.412489
132.5	0.413348
132.6	0.412632
132.7	0.413443
132.8	0.41268
132.9	0.413586
133	0.414397
133.1	0.414874
133.2	0.41454
133.3	0.413491
133.4	0.413872
133.5	0.414206
133.6	0.413538
133.7	0.413348
133.8	0.414015
133.9	0.41336
134	0.413205
134.1	0.412871
134.2	0.413729
134.3	0.412871
134.4	0.412632
134.5	0.412835
134.6	0.412966
134.7	0.412871
134.8	0.413109
134.9	0.412394
135	0.41268
135.1	0.412156
135.2	0.412728
135.3	0.412251
135.4	0.413586
135.5	0.413252
135.6	0.413419
135.7	0.413443
135.8	0.413395
135.9	0.413264
136	0.413348
136.1	0.412871
136.2	0.413395
136.3	0.412632
136.4	0.412346
136.5	0.413109
136.6	0.413348
136.7	0.413729
136.8	0.41454
136.9	0.41268
137	0.413205
137.1	0.412156
137.2	0.413109
137.3	0.412919
137.4	0.412799
137.5	0.412585
137.6	0.412585
137.7	0.412609
137.8	0.41268
137.9	0.412585
138	0.412203
138.1	0.412966
138.2	0.41268
138.3	0.412013
138.4	0.413395
138.5	0.414158
138.6	0.413109
138.7	0.413348
138.8	0.41268
138.9	0.412442
139	0.413157
139.1	0.412823
139.2	0.413157
139.3	0.414063
139.4	0.414778
139.5	0.414587
139.6	0.415017
139.7	0.415493
139.8	0.414683
139.9	0.41578
140	0.415541
140.1	0.414111
140.2	0.414111
140.3	0.414361
140.4	0.414778
140.5	0.414444
140.6	0.414206
140.7	0.413753
140.8	0.413157
140.9	0.413205
141	0.413062
141.1	0.413729
141.2	0.4133
141.3	0.413062
141.4	0.413014
141.5	0.413205
141.6	0.412823
141.7	0.413014
141.8	0.412156
141.9	0.413062
142	0.413538
142.1	0.412776
142.2	0.413825
142.3	0.414063
142.4	0.413538
142.5	0.413252
142.6	0.413252
142.7	0.413157
142.8	0.413014
142.9	0.413169
143	0.413205
143.1	0.4133
143.2	0.413157
143.3	0.414111
143.4	0.414969
143.5	0.415017
143.6	0.414397
143.7	0.414301
143.8	0.41454
143.9	0.414158
144	0.412728
144.1	0.412394
144.2	0.412632
144.3	0.412549
144.4	0.412728
144.5	0.412442
144.6	0.413825
144.7	0.413157
144.8	0.413491
144.9	0.412394
145	0.413109
145.1	0.413586
145.2	0.413348
145.3	0.413205
145.4	0.4133
145.5	0.412847
145.6	0.412394
145.7	0.412489
145.8	0.412489
145.9	0.412227
146	0.412013
146.1	0.411917
146.2	0.412525
146.3	0.413443
146.4	0.412728
146.5	0.412871
146.6	0.413169
146.7	0.413443
146.8	0.413634
146.9	0.412919
147	0.413014
147.1	0.412871
147.2	0.413157
147.3	0.412823
147.4	0.412442
147.5	0.412394
147.6	0.412585
147.7	0.412394
147.8	0.412585
147.9	0.412346
148	0.412585
148.1	0.412823
148.2	0.412585
148.3	0.412108
148.4	0.412585
148.5	0.413491
148.6	0.413443
148.7	0.412919
148.8	0.413348
148.9	0.412251
149	0.413252
149.1	0.413062
149.2	0.413205
149.3	0.413634
149.4	0.414254
149.5	0.413968
149.6	0.413872
149.7	0.413777
149.8	0.414492
149.9	0.414015
150	0.413443
150.1	0.414397
150.2	0.413014
150.3	0.414015
150.4	0.413443
150.5	0.413777
150.6	0.413443
150.7	0.413586
150.8	0.413777
150.9	0.414015
151	0.414063
151.1	0.414158
151.2	0.413693
151.3	0.413157
151.4	0.413395
151.5	0.413586
151.6	0.413538
151.7	0.413634
151.8	0.413538
151.9	0.413729
152	0.414206
152.1	0.414063
152.2	0.413944
152.3	0.413729
152.4	0.413777
152.5	0.413252
152.6	0.412823
152.7	0.414206
152.8	0.413014
152.9	0.413634
153	0.413395
153.1	0.414492
153.2	0.414731
153.3	0.415255
153.4	0.414492
153.5	0.414015
153.6	0.414063
153.7	0.414349
153.8	0.414254
153.9	0.413825
154	0.415064
154.1	0.41454
154.2	0.414158
154.3	0.414969
154.4	0.415064
154.5	0.414683
154.6	0.415112
154.7	0.414635
154.8	0.414921
154.9	0.41392
155	0.414111
155.1	0.413872
155.2	0.41454
155.3	0.413634
155.4	0.414397
155.5	0.41392
155.6	0.414349
155.7	0.413443
155.8	0.413443
155.9	0.413348
156	0.413682
156.1	0.413443
156.2	0.413062
156.3	0.413062
156.4	0.413491
156.5	0.412871
156.6	0.413682
156.7	0.412489
156.8	0.413682
156.9	0.412585
157	0.41454
157.1	0.413777
157.2	0.412299
157.3	0.413205
157.4	0.412108
157.5	0.413014
157.6	0.412156
157.7	0.412823
157.8	0.412108
157.9	0.412728
158	0.412394
158.1	0.413586
158.2	0.413109
158.3	0.414397
158.4	0.412871
158.5	0.413491
158.6	0.413252
158.7	0.413252
158.8	0.412776
158.9	0.414349
159	0.413443
159.1	0.414492
159.2	0.413586
159.3	0.41392
159.4	0.413968
159.5	0.41392
159.6	0.414158
159.7	0.413872
159.8	0.414874
159.9	0.415446
160	0.414969
160.1	0.414874
160.2	0.413348
160.3	0.413395
160.4	0.413157
160.5	0.414015
160.6	0.413205
160.7	0.414063
160.8	0.414206
160.9	0.41268
161	0.412728
161.1	0.413014
161.2	0.412966
161.3	0.413682
161.4	0.414111
161.5	0.413348
161.6	0.414778
161.7	0.414349
161.8	0.41392
161.9	0.415064
162	0.414158
162.1	0.414969
162.2	0.415875
162.3	0.415923
162.4	0.416972
162.5	0.418736
162.6	0.418164
162.7	0.418831
162.8	0.41988
162.9	0.420071
163	0.420023
163.1	0.420119
163.2	0.418784
163.3	0.417782
163.4	0.418259
163.5	0.41721
163.6	0.416876
163.7	0.416924
163.8	0.417639
163.9	0.417258
164	0.418211
164.1	0.418784
164.2	0.418641
164.3	0.417496
164.4	0.417449
164.5	0.417162
164.6	0.417067
164.7	0.417019
164.8	0.416972
164.9	0.417258
165	0.417019
165.1	0.417162
165.2	0.418116
165.3	0.417878
165.4	0.418295
165.5	0.418641
165.6	0.417779
165.7	0.417162
165.8	0.417019
165.9	0.417305
166	0.417353
166.1	0.417234
166.2	0.417067
166.3	0.41721
166.4	0.416924
166.5	0.416876
166.6	0.417925
166.7	0.418211
166.8	0.417305
166.9	0.416256
167	0.416829
167.1	0.416829
167.2	0.417067
167.3	0.417973
167.4	0.41845
167.5	0.417878
167.6	0.416209
167.7	0.416018
167.8	0.416519
167.9	0.416972
168	0.416876
168.1	0.415827
168.2	0.416399
168.3	0.415827
168.4	0.415541
168.5	0.416543
168.6	0.41535
168.7	0.416161
168.8	0.415732
168.9	0.415493
169	0.416018
169.1	0.41454
169.2	0.415112
169.3	0.414301
169.4	0.414874
169.5	0.414874
169.6	0.414206
169.7	0.415255
169.8	0.414587
169.9	0.414492
170	0.414683
170.1	0.414683
170.2	0.414325
170.3	0.413872
170.4	0.414063
170.5	0.413729
170.6	0.413848
170.7	0.413682
170.8	0.41392
170.9	0.414206
171	0.413586
171.1	0.414254
171.2	0.414063
171.3	0.414254
171.4	0.413491
171.5	0.414778
171.6	0.413729
171.7	0.413729
171.8	0.413491
171.9	0.413014
172	0.413205
172.1	0.4133
172.2	0.41392
172.3	0.414254
172.4	0.414111
172.5	0.415112
172.6	0.414397
172.7	0.413825
172.8	0.414683
172.9	0.414158
173	0.414111
173.1	0.413872
173.2	0.413586
173.3	0.413682
173.4	0.413872
173.5	0.414075
173.6	0.414444
173.7	0.414301
173.8	0.414587
173.9	0.414921
174	0.416149
174.1	0.417544
174.2	0.417544
174.3	0.416495
174.4	0.416352
174.5	0.41659
174.6	0.416829
174.7	0.416686
174.8	0.416733
174.9	0.417162
175	0.416972
175.1	0.416209
175.2	0.417544
175.3	0.41659
175.4	0.415541
175.5	0.415493
175.6	0.415625
175.7	0.415827
175.8	0.415637
175.9	0.416066
176	0.416161
176.1	0.416054
176.2	0.416018
176.3	0.41597
176.4	0.41597
176.5	0.415613
176.6	0.415112
176.7	0.415398
176.8	0.415064
176.9	0.414969
177	0.415255
177.1	0.415684
177.2	0.41597
177.3	0.415493
177.4	0.416161
177.5	0.416256
177.6	0.415982
177.7	0.415732
177.8	0.41578
177.9	0.415446
178	0.41547
178.1	0.415398
178.2	0.415255
178.3	0.415207
178.4	0.415493
178.5	0.416733
178.6	0.416399
178.7	0.415875
178.8	0.416447
178.9	0.416113
179	0.417162
179.1	0.415875
179.2	0.416638
179.3	0.416829
179.4	0.415827
179.5	0.416924
179.6	0.415493
179.7	0.416018
179.8	0.415482
179.9	0.415303
180	0.415112
180.1	0.415637
180.2	0.415207
180.3	0.41566
180.4	0.415827
180.5	0.41597
180.6	0.418688
180.7	0.421883
180.8	0.421072
180.9	0.420405
181	0.420596
181.1	0.418927
181.2	0.417449
181.3	0.417162
181.4	0.417842
181.5	0.418211
181.6	0.418545
181.7	0.418593
181.8	0.417735
181.9	0.417496
182	0.417425
182.1	0.417401
182.2	0.417067
182.3	0.417258
182.4	0.418688
182.5	0.416924
182.6	0.418211
182.7	0.417115
182.8	0.416304
182.9	0.41845
183	0.416733
183.1	0.417115
183.2	0.416543
183.3	0.415923
183.4	0.416399
183.5	0.41578
183.6	0.415827
183.7	0.416113
183.8	0.416209
183.9	0.415863
184	0.415493
184.1	0.415637
184.2	0.415625
184.3	0.415684
184.4	0.415684
184.5	0.415589
184.6	0.415207
184.7	0.415017
184.8	0.414731
184.9	0.415017
185	0.415207
185.1	0.41516
185.2	0.414921
185.3	0.415207
185.4	0.416209
185.5	0.415803
185.6	0.41578
185.7	0.416018
185.8	0.416924
185.9	0.416543
186	0.415637
186.1	0.416686
186.2	0.415875
186.3	0.415732
186.4	0.415398
186.5	0.415446
186.6	0.415303
186.7	0.41535
186.8	0.415648
186.9	0.415827
187	0.416113
187.1	0.416113
187.2	0.416161
187.3	0.415875
187.4	0.415207
187.5	0.415291
187.6	0.415064
187.7	0.415017
187.8	0.415493
187.9	0.414969
188	0.414587
188.1	0.415255
188.2	0.414349
188.3	0.415207
188.4	0.414921
188.5	0.415589
188.6	0.415446
188.7	0.416256
188.8	0.416399
188.9	0.415923
189	0.416733
189.1	0.41578
189.2	0.416304
189.3	0.415732
189.4	0.416638
189.5	0.415684
189.6	0.415684
189.7	0.416066
189.8	0.415589
189.9	0.416256
190	0.416209
190.1	0.416352
190.2	0.415303
190.3	0.414397
190.4	0.414874
190.5	0.414611
190.6	0.414826
190.7	0.414349
190.8	0.414635
190.9	0.41417
191	0.413825
191.1	0.413872
191.2	0.413991
191.3	0.413825
191.4	0.414444
191.5	0.416733
191.6	0.416113
191.7	0.414683
191.8	0.414254
191.9	0.414444
192	0.41454
192.1	0.414528
192.2	0.414587
192.3	0.41454
192.4	0.415124
192.5	0.415255
192.6	0.415067
192.7	0.414826
192.8	0.415064
192.9	0.415052
193	0.415112
193.1	0.415207
193.2	0.415064
193.3	0.41535
193.4	0.415124
193.5	0.41516
193.6	0.415103
193.7	0.415064
193.8	0.415064
193.9	0.415505
194	0.41578
194.1	0.416113
194.2	0.415684
194.3	0.415398
194.4	0.415446
194.5	0.415637
194.6	0.415398
194.7	0.414874
194.8	0.414969
194.9	0.414492
195	0.41454
195.1	0.415303
195.2	0.415017
195.3	0.415493
195.4	0.41516
195.5	0.415446
195.6	0.415303
195.7	0.41516
195.8	0.415398
195.9	0.41535
196	0.41535
196.1	0.415541
196.2	0.415732
196.3	0.415637
196.4	0.415541
196.5	0.415446
196.6	0.415815
196.7	0.416161
196.8	0.416113
196.9	0.41535
197	0.415303
197.1	0.415255
197.2	0.415589
197.3	0.416781
197.4	0.415541
197.5	0.416495
197.6	0.414587
197.7	0.415589
197.8	0.416638
197.9	0.414969
198	0.415064
198.1	0.414731
198.2	0.414945
198.3	0.414874
198.4	0.415112
198.5	0.415446
198.6	0.414826
198.7	0.415112
198.8	0.414158
198.9	0.414254
199	0.41392
199.1	0.414158
199.2	0.414015
199.3	0.414063
199.4	0.414015
199.5	0.413896
199.6	0.413872
199.7	0.413842
[truncated: 248,003+ more rows]
