# Supplementary material for: Logical gates in ensembles of proteinoid microspheres
Source: PLoS One. 2023 Sep 18;18(9):e0289433. doi: 10.1371/journal.pone.0289433 (PMC10506713; doi:10.1371/journal.pone.0289433)
Supplement: S9 File — (XLSX) [file pone.0289433.s009.xlsx]

## Sheet: Sheet1
CA i vs t
s	µA
0	1.07288
0.1	1.07288
0.2	1.07288
0.3	1.07288
0.4	1.07288
0.5	1.05143
0.6	1.02758
0.7	1.03235
0.8	1.03235
0.9	1.03235
1	1.02687
1.1	1.02687
1.2	1.0264
1.3	1.0264
1.4	1.0264
1.5	1.02594
1.6	1.0257
1.7	1.02556
1.8	1.02551
1.9	1.02532
2	1.02532
2.1	1.02532
2.2	1.02532
2.3	1.02528
2.4	1.02518
2.5	1.02513
2.6	1.02499
2.7	1.02494
2.8	1.02489
2.9	1.02518
3	1.02547
3.1	1.02542
3.2	1.02537
3.3	1.02523
3.4	1.02513
3.5	1.02508
3.6	1.02518
3.7	1.02504
3.8	1.02508
3.9	1.02494
4	1.02489
4.1	1.02485
4.2	1.02475
4.3	1.02485
4.4	1.0248
4.5	1.02466
4.6	1.02461
4.7	1.02446
4.8	1.02451
4.9	1.02442
5	1.02427
5.1	1.02418
5.2	1.02413
5.3	1.02418
5.4	1.02408
5.5	1.02399
5.6	1.02394
5.7	1.0238
5.8	1.02375
5.9	1.02376
6	1.02375
6.1	1.02375
6.2	1.0237
6.3	1.02361
6.4	1.02356
6.5	1.02356
6.6	1.02361
6.7	1.02427
6.8	1.02489
6.9	1.02475
7	1.02475
7.1	1.02466
7.2	1.02456
7.3	1.02446
7.4	1.02437
7.5	1.02423
7.6	1.02408
7.7	1.02404
7.8	1.0241
7.9	1.02407
8	1.02408
8.1	1.02408
8.2	1.02394
8.3	1.0238
8.4	1.02389
8.5	1.02384
8.6	1.02384
8.7	1.0238
8.8	1.02356
8.9	1.02351
9	1.02351
9.1	1.02342
9.2	1.02342
9.3	1.02342
9.4	1.0237
9.5	1.02404
9.6	1.02418
9.7	1.02413
9.8	1.02408
9.9	1.02394
10	1.02384
10.1	1.0238
10.2	1.0237
10.3	1.02361
10.4	1.02346
10.5	1.02342
10.6	1.02327
10.7	1.02337
10.8	1.02332
10.9	1.02318
11	1.02318
11.1	1.02322
11.2	1.02318
11.3	1.02313
11.4	1.02299
11.5	1.02289
11.6	1.0228
11.7	1.02275
11.8	1.02275
11.9	1.0227
12	1.0226
12.1	1.02265
12.2	1.0226
12.3	1.02256
12.4	1.02251
12.5	1.02237
12.6	1.02227
12.7	1.02227
12.8	1.02218
12.9	1.02203
13	1.02199
13.1	1.02189
13.2	1.02184
13.3	1.02179
13.4	1.0217
13.5	1.0216
13.6	1.02146
13.7	1.02141
13.8	1.02137
13.9	1.02137
14	1.02127
14.1	1.02127
14.2	1.02122
14.3	1.02122
14.4	1.02113
14.5	1.02108
14.6	1.02122
14.7	1.02137
14.8	1.02132
14.9	1.02145
15	1.02156
15.1	1.02156
15.2	1.02156
15.3	1.0216
15.4	1.02151
15.5	1.02137
15.6	1.02151
15.7	1.02451
15.8	1.02723
15.9	1.01874
16	1.01726
16.1	1.02094
16.2	1.02151
16.3	1.02036
16.4	1.02065
16.5	1.02089
16.6	1.02051
16.7	1.01989
16.8	1.02032
16.9	1.02041
17	1.02075
17.1	1.02052
17.2	1.02055
17.3	1.02036
17.4	1.02017
17.5	1.02008
17.6	1.01998
17.7	1.02013
17.8	1.02032
17.9	1.0207
18	1.02046
18.1	1.02094
18.2	1.01769
18.3	1.01378
18.4	1.0185
18.5	1.01974
18.6	1.01968
18.7	1.02046
18.8	1.02003
18.9	1.02079
19	1.01984
19.1	1.0196
19.2	1.01884
19.3	1.01893
19.4	1.01936
19.5	1.01881
19.6	1.01936
19.7	1.0176
19.8	1.01974
19.9	1.02122
20	1.0197
20.1	1.01893
20.2	1.01822
20.3	1.01931
20.4	1.01922
20.5	1.0186
20.6	1.01726
20.7	1.01873
20.8	1.01989
20.9	1.01917
21	1.01741
21.1	1.01807
21.2	1.01951
21.3	1.02151
21.4	1.01827
21.5	1.01393
21.6	1.0186
21.7	1.02146
21.8	1.01908
21.9	1.01741
22	1.01798
22.1	1.01889
22.2	1.0196
22.3	1.02004
22.4	1.0206
22.5	1.02108
22.6	1.02108
22.7	1.02172
22.8	1.02265
22.9	1.02208
23	1.02179
23.1	1.02199
23.2	1.02203
23.3	1.02165
23.4	1.02103
23.5	1.02084
23.6	1.02079
23.7	1.02084
23.8	1.0206
23.9	1.02051
24	1.02041
24.1	1.02065
24.2	1.02055
24.3	1.02022
24.4	1.02017
24.5	1.02101
24.6	1.02208
24.7	1.02156
24.8	1.02122
24.9	1.02122
25	1.02113
25.1	1.02103
25.2	1.02084
25.3	1.0207
25.4	1.02127
25.5	1.0226
25.6	1.02241
25.7	1.02237
25.8	1.02213
25.9	1.02213
26	1.02208
26.1	1.02194
26.2	1.02179
26.3	1.0217
26.4	1.02151
26.5	1.02141
26.6	1.02127
26.7	1.02117
26.8	1.02117
26.9	1.02122
27	1.02137
27.1	1.02146
27.2	1.02165
27.3	1.02151
27.4	1.02141
27.5	1.02132
27.6	1.02127
27.7	1.02127
27.8	1.02132
27.9	1.02141
28	1.02175
28.1	1.02222
28.2	1.02203
28.3	1.02194
28.4	1.02175
28.5	1.02165
28.6	1.02156
28.7	1.02146
28.8	1.02175
28.9	1.0217
29	1.0216
29.1	1.02156
29.2	1.02165
29.3	1.02165
29.4	1.0216
29.5	1.02141
29.6	1.02137
29.7	1.02122
29.8	1.02108
29.9	1.02117
30	1.02103
30.1	1.02079
30.2	1.02089
30.3	1.0207
30.4	1.02055
30.5	1.02046
30.6	1.0207
30.7	1.02046
30.8	1.02036
30.9	1.02036
31	1.0206
31.1	1.02032
31.2	1.0206
31.3	1.0203
31.4	1.02051
31.5	1.01979
31.6	1.02075
31.7	1.02222
31.8	1.02275
31.9	1.01831
32	1.0216
32.1	1.02928
32.2	1.02184
32.3	1.01707
32.4	1.01169
32.5	1.01383
32.6	1.01421
32.7	1.01235
32.8	1.00859
32.9	1.02194
33	1.01493
33.1	1.01698
33.2	1.01638
33.3	1.01698
33.4	1.01664
33.5	1.01827
33.6	1.01946
33.7	1.01843
33.8	1.01807
33.9	1.01793
34	1.01846
34.1	1.0175
34.2	1.01798
34.3	1.01827
34.4	1.01831
34.5	1.01865
34.6	1.01827
34.7	1.01798
34.8	1.01817
34.9	1.01817
35	1.01827
35.1	1.01798
35.2	1.01879
35.3	1.01855
35.4	1.01827
35.5	1.01822
35.6	1.01798
35.7	1.01803
35.8	1.01817
35.9	1.01817
36	1.01927
36.1	1.02041
36.2	1.02032
36.3	1.02017
36.4	1.02008
36.5	1.02032
36.6	1.02046
36.7	1.02108
36.8	1.02075
36.9	1.02127
37	1.02122
37.1	1.02089
37.2	1.02055
37.3	1.02055
37.4	1.02048
37.5	1.02051
37.6	1.02032
37.7	1.02036
37.8	1.02027
37.9	1.02032
38	1.01993
38.1	1.0208
38.2	1.0216
38.3	1.02137
38.4	1.02094
38.5	1.0207
38.6	1.02041
38.7	1.02003
38.8	1.0197
38.9	1.0197
39	1.0196
39.1	1.0196
39.2	1.01998
39.3	1.01993
39.4	1.0196
39.5	1.0196
39.6	1.0196
39.7	1.01949
39.8	1.01931
39.9	1.01946
40	1.02048
40.1	1.0216
40.2	1.02156
40.3	1.0216
40.4	1.02141
40.5	1.02132
40.6	1.02108
40.7	1.02108
40.8	1.02104
40.9	1.02098
41	1.02103
41.1	1.02108
41.2	1.02103
41.3	1.02094
41.4	1.02084
41.5	1.02094
41.6	1.02146
41.7	1.02208
41.8	1.02199
41.9	1.02179
42	1.02175
42.1	1.0217
42.2	1.02165
42.3	1.0216
42.4	1.02156
42.5	1.02141
42.6	1.02127
42.7	1.02127
42.8	1.02117
42.9	1.02117
43	1.02113
43.1	1.02098
43.2	1.02098
43.3	1.02084
43.4	1.02079
43.5	1.02079
43.6	1.0207
43.7	1.02084
43.8	1.02103
43.9	1.02098
44	1.02103
44.1	1.02098
44.2	1.02094
44.3	1.02108
44.4	1.02113
44.5	1.02113
44.6	1.02129
44.7	1.02151
44.8	1.02141
44.9	1.02162
45	1.02184
45.1	1.0217
45.2	1.0216
45.3	1.02151
45.4	1.02151
45.5	1.02146
45.6	1.02151
45.7	1.02141
45.8	1.02132
45.9	1.02127
46	1.02127
46.1	1.02117
46.2	1.02108
46.3	1.02103
46.4	1.02098
46.5	1.02098
46.6	1.02103
46.7	1.02103
46.8	1.02132
46.9	1.0237
47	1.02408
47.1	1.0237
47.2	1.02342
47.3	1.02327
47.4	1.02318
47.5	1.02299
47.6	1.02289
47.7	1.02299
47.8	1.02299
47.9	1.02289
48	1.0228
48.1	1.0227
48.2	1.0227
48.3	1.0227
48.4	1.02265
48.5	1.02265
48.6	1.02269
48.7	1.02269
48.8	1.0227
48.9	1.0227
49	1.02275
49.1	1.0228
49.2	1.0228
49.3	1.02289
49.4	1.02284
49.5	1.02332
49.6	1.0237
49.7	1.02375
49.8	1.0238
49.9	1.02375
50	1.0237
50.1	1.02361
50.2	1.02361
50.3	1.02361
50.4	1.02361
50.5	1.02356
50.6	1.02346
50.7	1.02356
50.8	1.02351
50.9	1.02342
51	1.02327
51.1	1.02322
51.2	1.02332
51.3	1.02332
51.4	1.02346
51.5	1.02342
51.6	1.02361
51.7	1.02394
51.8	1.02384
51.9	1.02389
52	1.02383
52.1	1.0238
52.2	1.0238
52.3	1.02384
52.4	1.0238
52.5	1.02384
52.6	1.0242
52.7	1.0247
52.8	1.02446
52.9	1.02451
53	1.02456
53.1	1.02446
53.2	1.02423
53.3	1.02423
53.4	1.02423
53.5	1.02408
53.6	1.02418
53.7	1.02404
53.8	1.02389
53.9	1.02399
54	1.02427
54.1	1.02408
54.2	1.02399
54.3	1.02404
54.4	1.02389
54.5	1.02389
54.6	1.02384
54.7	1.0238
54.8	1.0238
54.9	1.02365
55	1.02365
55.1	1.02342
55.2	1.02342
55.3	1.02327
55.4	1.02327
55.5	1.02322
55.6	1.02342
55.7	1.02361
55.8	1.02365
55.9	1.02375
56	1.02384
56.1	1.02394
56.2	1.02399
56.3	1.02446
56.4	1.02508
56.5	1.02537
56.6	1.0259
56.7	1.02594
56.8	1.02616
56.9	1.02656
57	1.02623
57.1	1.02604
57.2	1.0258
57.3	1.0257
57.4	1.02599
57.5	1.02566
57.6	1.02551
57.7	1.02556
57.8	1.02561
57.9	1.02542
58	1.02508
58.1	1.02528
58.2	1.02508
58.3	1.02518
58.4	1.02499
58.5	1.02519
58.6	1.02532
58.7	1.02528
58.8	1.02518
58.9	1.02523
59	1.02518
59.1	1.02523
59.2	1.02513
59.3	1.02504
59.4	1.02504
59.5	1.02513
59.6	1.02513
59.7	1.02494
59.8	1.02504
59.9	1.02489
60	1.02494
60.1	1.0248
60.2	1.0247
60.3	1.0247
60.4	1.02463
60.5	1.02456
60.6	1.02456
60.7	1.02446
60.8	1.02446
60.9	1.02437
61	1.02442
61.1	1.02418
61.2	1.02418
61.3	1.02404
61.4	1.02404
61.5	1.02394
61.6	1.02389
61.7	1.02389
61.8	1.02384
61.9	1.02383
62	1.0238
62.1	1.0238
62.2	1.02384
62.3	1.02384
62.4	1.02384
62.5	1.02389
62.6	1.02394
62.7	1.0238
62.8	1.0237
62.9	1.02365
63	1.02342
63.1	1.02346
63.2	1.02342
63.3	1.02342
63.4	1.02337
63.5	1.02351
63.6	1.02342
63.7	1.02332
63.8	1.02327
63.9	1.02318
64	1.02318
64.1	1.02308
64.2	1.02303
64.3	1.02299
64.4	1.02308
64.5	1.02299
64.6	1.02289
64.7	1.02308
64.8	1.02294
64.9	1.02303
65	1.02303
65.1	1.02294
65.2	1.02284
65.3	1.02289
65.4	1.02303
65.5	1.02327
65.6	1.02327
65.7	1.02326
65.8	1.02322
65.9	1.02327
66	1.02322
66.1	1.02322
66.2	1.02327
66.3	1.02332
66.4	1.02332
66.5	1.02327
66.6	1.02322
66.7	1.02327
66.8	1.02318
66.9	1.02332
67	1.02368
67.1	1.02404
67.2	1.02418
67.3	1.02418
67.4	1.02399
67.5	1.02389
67.6	1.02384
67.7	1.02384
67.8	1.02384
67.9	1.02404
68	1.02408
68.1	1.02404
68.2	1.02399
68.3	1.02404
68.4	1.02408
68.5	1.0241
68.6	1.02413
68.7	1.02413
68.8	1.02418
68.9	1.0243
69	1.02446
69.1	1.02442
69.2	1.02466
69.3	1.0248
69.4	1.02466
69.5	1.02501
69.6	1.02532
69.7	1.02528
69.8	1.02532
69.9	1.02561
70	1.02599
70.1	1.02585
70.2	1.02599
70.3	1.02609
70.4	1.02566
70.5	1.0259
70.6	1.0258
70.7	1.02566
70.8	1.0259
70.9	1.02566
71	1.02556
71.1	1.0258
71.2	1.02547
71.3	1.02566
71.4	1.0257
71.5	1.02604
71.6	1.02647
71.7	1.02632
71.8	1.02628
71.9	1.02613
72	1.02618
72.1	1.02609
72.2	1.02623
72.3	1.02613
72.4	1.02594
72.5	1.02609
72.6	1.02585
72.7	1.02599
72.8	1.02599
72.9	1.0257
73	1.02585
73.1	1.02566
73.2	1.02551
73.3	1.02566
73.4	1.0258
73.5	1.02547
73.6	1.02542
73.7	1.02561
73.8	1.02537
73.9	1.02566
74	1.02532
74.1	1.02566
74.2	1.02532
74.3	1.02537
74.4	1.02528
74.5	1.02537
74.6	1.02528
74.7	1.02508
74.8	1.02518
74.9	1.02494
75	1.02508
75.1	1.02494
75.2	1.02504
75.3	1.02494
75.4	1.02485
75.5	1.02513
75.6	1.02504
75.7	1.02466
75.8	1.02494
75.9	1.0248
76	1.02494
76.1	1.02494
76.2	1.02466
76.3	1.02485
76.4	1.0247
76.5	1.02446
76.6	1.02485
76.7	1.0247
76.8	1.02451
76.9	1.02466
77	1.02451
77.1	1.02461
77.2	1.0247
77.3	1.0248
77.4	1.0247
77.5	1.02466
77.6	1.02485
77.7	1.02461
77.8	1.02475
77.9	1.02432
78	1.02456
78.1	1.02427
78.2	1.02446
78.3	1.02451
78.4	1.02451
78.5	1.02427
78.6	1.02423
78.7	1.02423
78.8	1.02427
78.9	1.02423
79	1.02408
79.1	1.02408
79.2	1.02384
79.3	1.02394
79.4	1.0237
79.5	1.02389
79.6	1.0238
79.7	1.02365
79.8	1.02351
79.9	1.02356
80	1.02365
80.1	1.02342
80.2	1.02332
80.3	1.02342
80.4	1.02342
80.5	1.02346
80.6	1.02322
80.7	1.02346
80.8	1.02384
80.9	1.02466
81	1.02456
81.1	1.02475
81.2	1.0247
81.3	1.02451
81.4	1.0248
81.5	1.02437
81.6	1.02466
81.7	1.02437
81.8	1.02418
81.9	1.02442
82	1.02408
82.1	1.02432
82.2	1.02432
82.3	1.02404
82.4	1.02427
82.5	1.02408
82.6	1.02437
82.7	1.02442
82.8	1.02443
82.9	1.02446
83	1.02446
83.1	1.02433
83.2	1.02427
83.3	1.02413
83.4	1.02427
83.5	1.02413
83.6	1.02413
83.7	1.02413
83.8	1.02423
83.9	1.02407
84	1.02399
84.1	1.02394
84.2	1.02392
84.3	1.02384
84.4	1.02389
84.5	1.02384
84.6	1.02365
84.7	1.02337
84.8	1.02356
84.9	1.02327
85	1.02342
85.1	1.02322
85.2	1.02322
85.3	1.02322
85.4	1.02322
85.5	1.02299
85.6	1.02318
85.7	1.02284
85.8	1.02289
85.9	1.02303
86	1.02303
86.1	1.02289
86.2	1.02303
86.3	1.0228
86.4	1.02284
86.5	1.0228
86.6	1.0228
86.7	1.02284
86.8	1.0226
86.9	1.02237
87	1.02256
87.1	1.02246
87.2	1.02237
87.3	1.02245
87.4	1.02251
87.5	1.02246
87.6	1.02239
87.7	1.02232
87.8	1.02227
87.9	1.02218
88	1.02194
88.1	1.02184
88.2	1.02184
88.3	1.02188
88.4	1.02194
88.5	1.02189
88.6	1.02175
88.7	1.02179
88.8	1.02165
88.9	1.02175
89	1.02165
89.1	1.02175
89.2	1.02179
89.3	1.02189
89.4	1.02199
89.5	1.02194
89.6	1.02195
89.7	1.02194
89.8	1.02194
89.9	1.02193
90	1.02199
90.1	1.02184
90.2	1.02175
90.3	1.0217
90.4	1.0217
90.5	1.02179
90.6	1.02184
90.7	1.02189
90.8	1.02179
90.9	1.0217
91	1.0217
91.1	1.02184
91.2	1.02175
91.3	1.02146
91.4	1.02189
91.5	1.02237
91.6	1.02208
91.7	1.02218
91.8	1.02218
91.9	1.02203
92	1.02199
92.1	1.02344
92.2	1.02518
92.3	1.02456
92.4	1.02408
92.5	1.02408
92.6	1.02408
92.7	1.02386
92.8	1.0237
92.9	1.02356
93	1.02346
93.1	1.02337
93.2	1.02318
93.3	1.02322
93.4	1.02351
93.5	1.02394
93.6	1.0237
93.7	1.02365
93.8	1.02361
93.9	1.02346
94	1.02332
94.1	1.02332
94.2	1.02332
94.3	1.02331
94.4	1.02327
94.5	1.02332
94.6	1.02337
94.7	1.02346
94.8	1.02356
94.9	1.02365
95	1.02375
95.1	1.0238
95.2	1.02365
95.3	1.02356
95.4	1.02356
95.5	1.0238
95.6	1.02389
95.7	1.02451
95.8	1.0257
95.9	1.02594
96	1.02585
96.1	1.02604
96.2	1.0259
96.3	1.0259
96.4	1.02575
96.5	1.0258
96.6	1.02574
96.7	1.0257
96.8	1.0257
96.9	1.0257
97	1.0257
97.1	1.02575
97.2	1.02666
97.3	1.03077
97.4	1.03577
97.5	1.03491
97.6	1.03476
97.7	1.03505
97.8	1.03481
97.9	1.03434
98	1.03424
98.1	1.03419
98.2	1.03434
98.3	1.03429
98.4	1.03429
98.5	1.03429
98.6	1.03424
98.7	1.03434
98.8	1.03429
98.9	1.03434
99	1.03438
99.1	1.03434
99.2	1.03405
99.3	1.03405
99.4	1.034
99.5	1.03395
99.6	1.03388
99.7	1.03381
99.8	1.03376
99.9	1.03374
100	1.03373
100.1	1.03372
100.2	1.03372
100.3	1.03358
100.4	1.03348
100.5	1.03343
100.6	1.03346
100.7	1.03348
100.8	1.03348
100.9	1.03333
101	1.03343
101.1	1.03333
101.2	1.03348
101.3	1.03343
101.4	1.03352
101.5	1.03357
101.6	1.03372
101.7	1.03412
101.8	1.03467
101.9	1.03453
102	1.03453
102.1	1.03453
102.2	1.03438
102.3	1.03438
102.4	1.03434
102.5	1.03429
102.6	1.03434
102.7	1.03429
102.8	1.03429
102.9	1.03434
103	1.03448
103.1	1.03434
103.2	1.03447
103.3	1.03453
103.4	1.03453
103.5	1.03567
103.6	1.036
103.7	1.03581
103.8	1.03553
103.9	1.03543
104	1.03548
104.1	1.03553
104.2	1.03534
104.3	1.03529
104.4	1.03525
104.5	1.03519
104.6	1.03541
104.7	1.03562
104.8	1.03557
104.9	1.03562
105	1.03553
105.1	1.03557
105.2	1.03586
105.3	1.03577
105.4	1.03562
105.5	1.03562
105.6	1.03572
105.7	1.03562
105.8	1.03581
105.9	1.03577
106	1.03605
106.1	1.03605
106.2	1.03724
106.3	1.03758
106.4	1.03772
106.5	1.03872
106.6	1.03939
106.7	1.03945
106.8	1.03926
106.9	1.03939
107	1.03882
107.1	1.03863
107.2	1.03853
107.3	1.03906
107.4	1.03863
107.5	1.03834
107.6	1.03848
107.7	1.03829
107.8	1.03805
107.9	1.0381
108	1.03815
108.1	1.03796
108.2	1.03786
108.3	1.03801
108.4	1.03834
108.5	1.0382
108.6	1.03815
108.7	1.03815
108.8	1.03808
108.9	1.03801
109	1.03801
109.1	1.03792
109.2	1.03782
109.3	1.03786
109.4	1.03758
109.5	1.03753
109.6	1.03767
109.7	1.03782
109.8	1.03772
109.9	1.03758
110	1.03748
110.1	1.03748
110.2	1.03743
110.3	1.03743
110.4	1.03749
110.5	1.03758
110.6	1.03753
110.7	1.03758
110.8	1.03753
110.9	1.03734
111	1.03715
111.1	1.0371
111.2	1.03701
111.3	1.03696
111.4	1.03705
111.5	1.0371
111.6	1.0371
111.7	1.03705
111.8	1.03705
111.9	1.03696
112	1.03691
112.1	1.03705
112.2	1.03753
112.3	1.0382
112.4	1.03882
112.5	1.04025
112.6	1.0413
112.7	1.04201
112.8	1.04196
112.9	1.04216
113	1.04211
113.1	1.04306
113.2	1.04249
113.3	1.04192
113.4	1.04177
113.5	1.04158
113.6	1.04139
113.7	1.0413
113.8	1.04125
113.9	1.04125
114	1.0412
114.1	1.0412
114.2	1.04125
114.3	1.04139
114.4	1.04154
114.5	1.04177
114.6	1.04196
114.7	1.04211
114.8	1.04216
114.9	1.04225
115	1.0422
115.1	1.04201
115.2	1.04187
115.3	1.04182
115.4	1.04219
115.5	1.04254
115.6	1.04254
115.7	1.04273
115.8	1.04258
115.9	1.04268
116	1.04239
116.1	1.04244
116.2	1.04249
116.3	1.04258
116.4	1.0423
116.5	1.04249
116.6	1.04285
116.7	1.0434
116.8	1.0432
116.9	1.04301
117	1.04282
117.1	1.04254
117.2	1.04249
117.3	1.04235
117.4	1.04235
117.5	1.04237
117.6	1.04244
117.7	1.04235
117.8	1.0423
117.9	1.04216
118	1.04211
118.1	1.04201
118.2	1.04196
118.3	1.04187
118.4	1.04182
118.5	1.04187
118.6	1.04168
118.7	1.04163
118.8	1.04149
118.9	1.04144
119	1.04154
119.1	1.04144
119.2	1.04154
119.3	1.0413
119.4	1.04134
119.5	1.04149
119.6	1.0413
119.7	1.0412
119.8	1.0412
119.9	1.04114
120	1.04111
120.1	1.04106
120.2	1.04115
120.3	1.04111
120.4	1.04092
120.5	1.04101
120.6	1.0412
120.7	1.04072
120.8	1.04092
120.9	1.04092
121	1.04099
121.1	1.04106
121.2	1.04106
121.3	1.04103
121.4	1.04101
121.5	1.04109
121.6	1.04115
121.7	1.04115
121.8	1.04173
121.9	1.04182
122	1.04187
122.1	1.04216
122.2	1.04216
122.3	1.04216
122.4	1.04225
122.5	1.04244
122.6	1.04249
122.7	1.04332
122.8	1.04435
122.9	1.04401
123	1.04363
123.1	1.04344
123.2	1.04335
123.3	1.04316
123.4	1.04297
123.5	1.04306
123.6	1.04287
123.7	1.04292
123.8	1.04287
123.9	1.04282
124	1.04268
124.1	1.04254
124.2	1.04258
124.3	1.04249
124.4	1.0422
124.5	1.04211
124.6	1.04206
124.7	1.0423
124.8	1.04225
124.9	1.04235
125	1.04301
125.1	1.0433
125.2	1.04664
125.3	1.04874
125.4	1.04702
125.5	1.0464
125.6	1.04621
125.7	1.04573
125.8	1.04659
125.9	1.04769
126	1.04907
126.1	1.04936
126.2	1.04902
126.3	1.04859
126.4	1.0484
126.5	1.04869
126.6	1.04888
126.7	1.05042
126.8	1.05226
126.9	1.05184
127	1.05131
127.1	1.05126
127.2	1.05102
127.3	1.05088
127.4	1.0506
127.5	1.05036
127.6	1.05017
127.7	1.05007
127.8	1.05002
127.9	1.04998
128	1.04988
128.1	1.04993
128.2	1.04974
128.3	1.04978
128.4	1.04974
128.5	1.04964
128.6	1.04969
128.7	1.04964
128.8	1.04959
128.9	1.04955
129	1.04955
129.1	1.04945
129.2	1.04926
129.3	1.04931
129.4	1.04916
129.5	1.04936
129.6	1.04912
129.7	1.04874
129.8	1.04878
129.9	1.04907
130	1.04883
130.1	1.04845
130.2	1.0484
130.3	1.04835
130.4	1.04845
130.5	1.0484
130.6	1.04807
130.7	1.0484
130.8	1.04797
130.9	1.04788
131	1.04778
131.1	1.04769
131.2	1.04788
131.3	1.04783
131.4	1.04785
131.5	1.04778
131.6	1.04792
131.7	1.04764
131.8	1.04754
131.9	1.04745
132	1.04741
132.1	1.04735
132.2	1.04731
132.3	1.04727
132.4	1.04726
132.5	1.04716
132.6	1.04721
132.7	1.04713
132.8	1.04707
132.9	1.04707
133	1.04701
133.1	1.04692
133.2	1.04697
133.3	1.04697
133.4	1.04659
133.5	1.04673
133.6	1.0464
133.7	1.04669
133.8	1.0463
133.9	1.04626
134	1.04607
134.1	1.04621
134.2	1.04611
134.3	1.04607
134.4	1.04602
134.5	1.04583
134.6	1.04592
134.7	1.04573
134.8	1.04578
134.9	1.04568
135	1.04549
135.1	1.04592
135.2	1.04545
135.3	1.04554
135.4	1.04554
135.5	1.04545
135.6	1.04578
135.7	1.04521
135.8	1.04554
135.9	1.04511
136	1.0454
136.1	1.04502
136.2	1.0453
136.3	1.04492
136.4	1.04511
136.5	1.04483
136.6	1.04511
136.7	1.04506
136.8	1.04483
136.9	1.04492
137	1.04478
137.1	1.04468
137.2	1.04487
137.3	1.04444
137.4	1.04473
137.5	1.0444
137.6	1.04444
137.7	1.0443
137.8	1.04444
137.9	1.04406
138	1.04425
138.1	1.04401
138.2	1.04421
138.3	1.04392
138.4	1.04416
138.5	1.04387
138.6	1.04397
138.7	1.04368
138.8	1.04392
138.9	1.04349
139	1.04359
139.1	1.04344
139.2	1.04378
139.3	1.04416
139.4	1.04397
139.5	1.04382
139.6	1.04363
139.7	1.04363
139.8	1.04359
139.9	1.04368
140	1.04349
140.1	1.0434
140.2	1.04341
140.3	1.0434
140.4	1.04335
140.5	1.04338
140.6	1.0434
140.7	1.04324
140.8	1.04311
140.9	1.04306
141	1.04325
141.1	1.04306
141.2	1.04325
141.3	1.04297
141.4	1.04306
141.5	1.04268
141.6	1.04292
141.7	1.04258
141.8	1.04273
141.9	1.04239
142	1.04273
142.1	1.0422
142.2	1.04225
142.3	1.04221
142.4	1.0422
142.5	1.0422
142.6	1.04201
142.7	1.04225
142.8	1.04192
142.9	1.0422
143	1.04192
143.1	1.04201
143.2	1.04173
143.3	1.04158
143.4	1.04192
143.5	1.04168
143.6	1.04192
143.7	1.0423
143.8	1.04282
143.9	1.0434
144	1.04287
144.1	1.04263
144.2	1.04254
144.3	1.04254
144.4	1.0423
144.5	1.04216
144.6	1.04225
144.7	1.04187
144.8	1.04187
144.9	1.04196
145	1.04173
145.1	1.04154
145.2	1.0413
145.3	1.04139
145.4	1.04139
145.5	1.04106
145.6	1.04092
145.7	1.04077
145.8	1.04092
145.9	1.04106
146	1.04077
146.1	1.04063
146.2	1.04072
146.3	1.04063
146.4	1.04044
146.5	1.04034
146.6	1.04049
146.7	1.04058
146.8	1.04053
146.9	1.0401
147	1.0401
147.1	1.04006
147.2	1.0401
147.3	1.0402
147.4	1.04001
147.5	1.03977
147.6	1.03972
147.7	1.03963
147.8	1.03958
147.9	1.03968
148	1.03944
148.1	1.03929
148.2	1.03934
148.3	1.03972
148.4	1.03939
148.5	1.03915
148.6	1.03915
148.7	1.03896
148.8	1.03887
148.9	1.03901
149	1.0391
149.1	1.03872
149.2	1.03853
149.3	1.03844
149.4	1.03844
149.5	1.03858
149.6	1.03872
149.7	1.03858
149.8	1.03829
149.9	1.03805
150	1.03796
150.1	1.03791
150.2	1.03791
150.3	1.03801
150.4	1.0378
150.5	1.03763
150.6	1.03767
150.7	1.03767
150.8	1.03779
150.9	1.03796
151	1.03786
151.1	1.03777
151.2	1.03748
151.3	1.03734
151.4	1.03739
151.5	1.03743
151.6	1.03724
151.7	1.0371
151.8	1.03715
151.9	1.03734
152	1.03705
152.1	1.03658
152.2	1.03653
152.3	1.03662
152.4	1.03681
152.5	1.03653
152.6	1.03615
152.7	1.03605
152.8	1.03586
152.9	1.03577
153	1.03591
153.1	1.0361
153.2	1.03586
153.3	1.03562
153.4	1.03557
153.5	1.03635
153.6	1.03729
153.7	1.03691
153.8	1.03691
153.9	1.03691
154	1.03696
154.1	1.03691
154.2	1.03677
154.3	1.03639
154.4	1.03629
154.5	1.03624
154.6	1.03605
154.7	1.03596
154.8	1.03643
154.9	1.03648
155	1.03639
155.1	1.03605
155.2	1.03596
155.3	1.03586
155.4	1.03577
155.5	1.03605
155.6	1.03648
155.7	1.03653
155.8	1.03653
155.9	1.03658
156	1.03662
156.1	1.03667
156.2	1.03655
156.3	1.03648
156.4	1.03643
156.5	1.0361
156.6	1.03596
156.7	1.03577
156.8	1.03567
156.9	1.03567
157	1.03572
157.1	1.03562
157.2	1.03567
157.3	1.03577
157.4	1.03605
157.5	1.03577
157.6	1.03553
157.7	1.03548
157.8	1.03543
157.9	1.03544
158	1.03539
158.1	1.03534
158.2	1.03534
158.3	1.03534
158.4	1.03562
158.5	1.03553
158.6	1.03515
158.7	1.0351
158.8	1.03491
158.9	1.03476
159	1.03481
159.1	1.03486
159.2	1.03472
159.3	1.03467
159.4	1.035
159.5	1.03515
159.6	1.03486
159.7	1.03472
159.8	1.03453
159.9	1.03462
160	1.03462
160.1	1.03481
160.2	1.03467
160.3	1.03443
160.4	1.03438
160.5	1.03419
160.6	1.03405
160.7	1.034
160.8	1.03381
160.9	1.03395
161	1.03386
161.1	1.03362
161.2	1.03348
161.3	1.03329
161.4	1.03338
161.5	1.03329
161.6	1.0331
161.7	1.03329
161.8	1.03324
161.9	1.03319
162	1.03314
162.1	1.03305
162.2	1.033
162.3	1.03295
162.4	1.03295
162.5	1.03298
162.6	1.03305
162.7	1.03295
162.8	1.03271
162.9	1.03267
163	1.03252
163.1	1.03257
163.2	1.03252
163.3	1.03271
163.4	1.03257
163.5	1.03228
163.6	1.03219
163.7	1.03248
163.8	1.03224
163.9	1.03205
164	1.03205
164.1	1.03205
164.2	1.03219
164.3	1.03228
164.4	1.03205
164.5	1.03181
164.6	1.03176
164.7	1.03157
164.8	1.03147
164.9	1.03157
165	1.03171
165.1	1.03133
165.2	1.03114
165.3	1.03114
165.4	1.03104
165.5	1.03095
165.6	1.0309
165.7	1.03095
165.8	1.03076
165.9	1.03071
166	1.03066
166.1	1.03057
166.2	1.03052
166.3	1.03057
166.4	1.03038
166.5	1.03033
166.6	1.03023
166.7	1.03023
166.8	1.03023
166.9	1.03014
167	1.03023
167.1	1.03062
167.2	1.03066
167.3	1.03138
167.4	1.03214
167.5	1.03219
167.6	1.03176
167.7	1.03176
167.8	1.03152
167.9	1.03147
168	1.03143
168.1	1.03119
168.2	1.03114
168.3	1.03114
168.4	1.03114
168.5	1.03119
168.6	1.03157
168.7	1.03209
168.8	1.03243
168.9	1.03271
169	1.03276
169.1	1.03281
169.2	1.03262
169.3	1.03248
169.4	1.03238
169.5	1.03244
169.6	1.03243
169.7	1.03248
169.8	1.03267
169.9	1.03276
170	1.03286
170.1	1.03286
170.2	1.03276
170.3	1.03281
170.4	1.03267
170.5	1.03262
170.6	1.03252
170.7	1.03252
170.8	1.03233
170.9	1.03524
171	1.03743
171.1	1.03867
171.2	1.03791
171.3	1.03767
171.4	1.03739
171.5	1.0371
171.6	1.03705
171.7	1.03696
171.8	1.03707
171.9	1.03715
172	1.0371
172.1	1.0371
172.2	1.03696
172.3	1.03681
172.4	1.03672
172.5	1.03667
172.6	1.03667
172.7	1.03648
172.8	1.03658
172.9	1.03648
173	1.03674
173.1	1.03691
173.2	1.03701
173.3	1.03696
173.4	1.03686
173.5	1.03686
173.6	1.03686
173.7	1.03677
173.8	1.03672
173.9	1.03667
174	1.03643
174.1	1.03639
174.2	1.03653
174.3	1.03639
174.4	1.03634
174.5	1.03629
174.6	1.03629
174.7	1.03624
174.8	1.03619
174.9	1.03619
175	1.03619
175.1	1.03619
175.2	1.03605
175.3	1.03591
175.4	1.03577
175.5	1.03567
175.6	1.03557
175.7	1.03577
175.8	1.03581
175.9	1.03543
176	1.036
176.1	1.03763
176.2	1.03767
176.3	1.03777
176.4	1.03829
176.5	1.03901
176.6	1.0391
176.7	1.04108
176.8	1.04325
176.9	1.04297
177	1.04382
177.1	1.0434
177.2	1.04382
177.3	1.0433
177.4	1.0433
177.5	1.04313
177.6	1.04297
177.7	1.04297
177.8	1.04281
177.9	1.04268
178	1.04263
178.1	1.04264
178.2	1.04258
178.3	1.04254
178.4	1.04249
178.5	1.04292
178.6	1.04239
178.7	1.04263
178.8	1.04225
178.9	1.04273
179	1.0423
179.1	1.04278
179.2	1.0422
179.3	1.04273
179.4	1.04244
179.5	1.04235
179.6	1.04244
179.7	1.04235
179.8	1.04244
179.9	1.04216
180	1.0423
180.1	1.04263
180.2	1.04258
180.3	1.04306
180.4	1.04258
180.5	1.04325
180.6	1.04263
180.7	1.04306
180.8	1.04249
180.9	1.04278
181	1.04216
181.1	1.04282
181.2	1.04225
181.3	1.04263
181.4	1.04216
181.5	1.04268
181.6	1.04206
181.7	1.04235
181.8	1.0422
181.9	1.04201
182	1.04244
182.1	1.04192
182.2	1.04239
182.3	1.04177
182.4	1.0422
182.5	1.04163
182.6	1.04192
182.7	1.04173
182.8	1.04149
182.9	1.04159
183	1.04158
183.1	1.04158
183.2	1.04211
183.3	1.04154
183.4	1.04187
183.5	1.0413
183.6	1.0413
183.7	1.04177
183.8	1.04242
183.9	1.04316
184	1.04344
184.1	1.04273
184.2	1.04258
184.3	1.04247
184.4	1.04235
184.5	1.0422
184.6	1.04254
184.7	1.04211
184.8	1.04196
184.9	1.04225
185	1.04196
185.1	1.04187
185.2	1.04235
185.3	1.04201
185.4	1.04163
185.5	1.04168
185.6	1.0415
185.7	1.0413
185.8	1.04139
185.9	1.04145
186	1.04154
186.1	1.04158
186.2	1.04163
186.3	1.04177
186.4	1.04164
186.5	1.04158
186.6	1.04158
186.7	1.04144
186.8	1.0412
186.9	1.0412
187	1.04115
187.1	1.04111
187.2	1.04101
187.3	1.04106
187.4	1.04115
187.5	1.04125
187.6	1.04134
187.7	1.04115
187.8	1.04096
187.9	1.04082
188	1.04049
188.1	1.04134
188.2	1.04092
188.3	1.04096
188.4	1.04092
188.5	1.04096
188.6	1.04093
188.7	1.04092
188.8	1.04092
188.9	1.04111
189	1.04125
189.1	1.04101
189.2	1.04096
189.3	1.04072
189.4	1.04053
189.5	1.04053
189.6	1.04068
189.7	1.04068
189.8	1.04044
189.9	1.0403
190	1.0402
190.1	1.04006
190.2	1.04006
190.3	1.03996
190.4	1.03996
190.5	1.04015
190.6	1.04034
190.7	1.0401
190.8	1.04006
190.9	1.03982
191	1.03958
191.1	1.03948
191.2	1.03948
191.3	1.03943
191.4	1.03934
191.5	1.03939
191.6	1.03929
191.7	1.0392
191.8	1.03915
191.9	1.03916
192	1.03915
192.1	1.03915
192.2	1.03934
192.3	1.03953
192.4	1.03944
192.5	1.03953
192.6	1.03944
192.7	1.03934
192.8	1.0391
192.9	1.03901
193	1.03887
193.1	1.03887
193.2	1.03882
193.3	1.03881
193.4	1.03882
193.5	1.03872
193.6	1.03887
193.7	1.03867
193.8	1.03882
193.9	1.03915
194	1.03887
194.1	1.03896
194.2	1.03877
194.3	1.03853
194.4	1.03839
194.5	1.03848
194.6	1.03861
194.7	1.03882
194.8	1.03877
194.9	1.03863
195	1.03839
195.1	1.03829
195.2	1.03829
195.3	1.03821
195.4	1.03815
195.5	1.0381
195.6	1.03801
195.7	1.03805
195.8	1.03839
195.9	1.03839
196	1.03829
196.1	1.03829
196.2	1.03825
196.3	1.03815
196.4	1.03842
196.5	1.03863
196.6	1.03867
196.7	1.03877
196.8	1.03896
196.9	1.03906
197	1.03953
197.1	1.04006
197.2	1.03972
197.3	1.03972
197.4	1.03972
197.5	1.03953
197.6	1.03948
197.7	1.03929
197.8	1.03953
197.9	1.04101
198	1.04163
198.1	1.04182
198.2	1.04154
198.3	1.04144
198.4	1.04163
198.5	1.04154
198.6	1.04139
198.7	1.0412
198.8	1.04101
198.9	1.04063
199	1.04053
199.1	1.04077
199.2	1.04082
199.3	1.04063
199.4	1.04049
199.5	1.04049
199.6	1.04034
199.7	1.0403
[truncated: 248,003+ more rows]
