# Supplementary material for: Logical gates in ensembles of proteinoid microspheres
Source: PLoS One. 2023 Sep 18;18(9):e0289433. doi: 10.1371/journal.pone.0289433 (PMC10506713; doi:10.1371/journal.pone.0289433)
Supplement: S10 File — (XLSX) [file pone.0289433.s010.xlsx]

## Sheet: Sheet1
CA i vs t
s	µA
0	0.0238419
0.1	0.0238419
0.2	0.0238419
0.3	0.0238419
0.4	0.0238419
0.5	-0.0596046
0.6	-0.0596046
0.7	-0.0596046
0.8	-0.0596046
0.9	-0.0596046
1	-0.0674725
1.1	-0.0674725
1.2	-0.0674725
1.3	-0.0674725
1.4	-0.0674725
1.5	-0.0688319
1.6	-0.0687842
1.7	-0.0679259
1.8	-0.0667338
1.9	-0.0675921
2	-0.0688319
2.1	-0.0720267
2.2	-0.0701194
2.3	-0.0691657
2.4	-0.0693088
2.5	-0.0679736
2.6	-0.0670199
2.7	-0.0673537
2.8	-0.0684981
2.9	-0.0687842
3	-0.0678306
3.1	-0.0664477
3.2	-0.0678782
3.3	-0.0674491
3.4	-0.0664001
3.5	-0.0665908
3.6	-0.0677352
3.7	-0.0680213
3.8	-0.0689273
3.9	-0.0677829
4	-0.0684981
4.1	-0.0685458
4.2	-0.0686412
4.3	-0.0686889
4.4	-0.0684028
4.5	-0.0679736
4.6	-0.0681167
4.7	-0.0682597
4.8	-0.0685458
4.9	-0.0687842
5	-0.0688796
5.1	-0.0687366
5.2	-0.0685935
5.3	-0.0685935
5.4	-0.0683551
5.5	-0.068069
5.6	-0.0682597
5.7	-0.0682836
5.8	-0.0683551
5.9	-0.0684505
6	-0.0684028
6.1	-0.0683551
6.2	-0.0681167
6.3	-0.0679259
6.4	-0.0675445
6.5	-0.0675921
6.6	-0.0677829
6.7	-0.0678782
6.8	-0.0678782
6.9	-0.0678782
7	-0.0678782
7.1	-0.0679736
7.2	-0.0681167
7.3	-0.0685935
7.4	-0.0688796
7.5	-0.0686889
7.6	-0.0684981
7.7	-0.0683074
7.8	-0.068212
7.9	-0.068069
8	-0.0681524
8.1	-0.0681643
8.2	-0.0681643
8.3	-0.068212
8.4	-0.0676398
8.5	-0.0672941
8.6	-0.0665908
8.7	-0.0667338
8.8	-0.068069
8.9	-0.0686412
9	-0.0683074
9.1	-0.0687366
9.2	-0.0681643
9.3	-0.0678782
9.4	-0.0685458
9.5	-0.0685458
9.6	-0.0684624
9.7	-0.0684028
9.8	-0.0683551
9.9	-0.0683074
10	-0.0683074
10.1	-0.068212
10.2	-0.0682597
10.3	-0.0681643
10.4	-0.0681643
10.5	-0.0683074
10.6	-0.0681167
10.7	-0.068212
10.8	-0.0681643
10.9	-0.0681643
11	-0.068069
11.1	-0.0681643
11.2	-0.0680213
11.3	-0.068069
11.4	-0.068069
11.5	-0.068069
11.6	-0.068069
11.7	-0.0679736
11.8	-0.0679736
11.9	-0.0679736
12	-0.0680213
12.1	-0.068069
12.2	-0.068069
12.3	-0.068069
12.4	-0.0680213
12.5	-0.0680213
12.6	-0.0679736
12.7	-0.0679736
12.8	-0.068069
12.9	-0.0679259
13	-0.0680213
13.1	-0.0679736
13.2	-0.0679736
13.3	-0.0681524
13.4	-0.0684028
13.5	-0.0682597
13.6	-0.0683074
13.7	-0.0681167
13.8	-0.068069
13.9	-0.068069
14	-0.0680571
14.1	-0.0680213
14.2	-0.068069
14.3	-0.0681167
14.4	-0.0681167
14.5	-0.0679259
14.6	-0.068069
14.7	-0.0678782
14.8	-0.068212
14.9	-0.0683551
15	-0.0684505
15.1	-0.0684981
15.2	-0.0683074
15.3	-0.0681167
15.4	-0.068212
15.5	-0.068069
15.6	-0.068069
15.7	-0.0679736
15.8	-0.0678782
15.9	-0.0678782
16	-0.0680213
16.1	-0.0678306
16.2	-0.0679259
16.3	-0.0680332
16.4	-0.068212
16.5	-0.0681643
16.6	-0.0678782
16.7	-0.0678782
16.8	-0.0679855
16.9	-0.068069
17	-0.0681167
17.1	-0.0681643
17.2	-0.0681167
17.3	-0.0679259
17.4	-0.0677829
17.5	-0.0676398
17.6	-0.0678782
17.7	-0.0675921
17.8	-0.0676875
17.9	-0.0677829
18	-0.0680213
18.1	-0.0678782
18.2	-0.0679259
18.3	-0.0681167
18.4	-0.0679259
18.5	-0.0680213
18.6	-0.0680928
18.7	-0.0683074
18.8	-0.0681167
18.9	-0.0682597
19	-0.0684981
19.1	-0.0684028
19.2	-0.0681167
19.3	-0.0679736
19.4	-0.0679736
19.5	-0.0679259
19.6	-0.0676875
19.7	-0.0675445
19.8	-0.0678306
19.9	-0.0680213
20	-0.0680213
20.1	-0.0681167
20.2	-0.0679736
20.3	-0.0681167
20.4	-0.0679259
20.5	-0.0676875
20.6	-0.0676875
20.7	-0.0679259
20.8	-0.0678306
20.9	-0.0680213
21	-0.0681643
21.1	-0.0680213
21.2	-0.0681167
21.3	-0.0679736
21.4	-0.0678306
21.5	-0.0676398
21.6	-0.0678782
21.7	-0.0679259
21.8	-0.0679259
21.9	-0.0678782
22	-0.0677829
22.1	-0.0676398
22.2	-0.0678306
22.3	-0.0680213
22.4	-0.0678782
22.5	-0.0678782
22.6	-0.0679379
22.7	-0.0680213
22.8	-0.0679736
22.9	-0.0683074
23	-0.0681643
23.1	-0.0680213
23.2	-0.0679259
23.3	-0.0681167
23.4	-0.0680213
23.5	-0.0681643
23.6	-0.068069
23.7	-0.0679259
23.8	-0.0679736
23.9	-0.0678306
24	-0.0675921
24.1	-0.0679259
24.2	-0.0676875
24.3	-0.0675921
24.4	-0.0678306
24.5	-0.0676398
24.6	-0.0675921
24.7	-0.0670676
24.8	-0.0674491
24.9	-0.0670199
25	-0.0674014
25.1	-0.067306
25.2	-0.0674849
25.3	-0.0675921
25.4	-0.0676398
25.5	-0.0675445
25.6	-0.0675445
25.7	-0.0674968
25.8	-0.0677352
25.9	-0.0679259
26	-0.0680213
26.1	-0.0678782
26.2	-0.0678782
26.3	-0.0674968
26.4	-0.0674014
26.5	-0.0674014
26.6	-0.0673537
26.7	-0.0672822
26.8	-0.0672107
26.9	-0.0675147
27	-0.0677829
27.1	-0.0677829
27.2	-0.0674968
27.3	-0.0673537
27.4	-0.067306
27.5	-0.0673537
27.6	-0.0672107
27.7	-0.067306
27.8	-0.0674014
27.9	-0.0675445
28	-0.0675445
28.1	-0.0674968
28.2	-0.0674491
28.3	-0.0675921
28.4	-0.0673537
28.5	-0.067163
28.6	-0.0668292
28.7	-0.0666385
28.8	-0.0670199
28.9	-0.067163
29	-0.0672822
29.1	-0.0675445
29.2	-0.0674014
29.3	-0.0673537
29.4	-0.0672822
29.5	-0.067163
29.6	-0.0672107
29.7	-0.0670676
29.8	-0.0672107
29.9	-0.0670676
30	-0.0670199
30.1	-0.0669723
30.2	-0.0667338
30.3	-0.0660663
30.4	-0.0663047
30.5	-0.067163
30.6	-0.0674968
30.7	-0.0672107
30.8	-0.0673537
30.9	-0.0672107
31	-0.067163
31.1	-0.0670676
31.2	-0.0669246
31.3	-0.0671153
31.4	-0.0667815
31.5	-0.0669246
31.6	-0.0673537
31.7	-0.0668769
31.8	-0.0666385
31.9	-0.067163
32	-0.0669246
32.1	-0.0667338
32.2	-0.0667815
32.3	-0.0671153
32.4	-0.0672107
32.5	-0.0667815
32.6	-0.0666862
32.7	-0.0671153
32.8	-0.0672584
32.9	-0.0670676
33	-0.0670199
33.1	-0.0669723
33.2	-0.0666862
33.3	-0.0666862
33.4	-0.0667458
33.5	-0.0667815
33.6	-0.0668292
33.7	-0.0667815
33.8	-0.0668292
33.9	-0.0667815
34	-0.0666385
34.1	-0.0667815
34.2	-0.0669723
34.3	-0.0668769
34.4	-0.0667815
34.5	-0.0667815
34.6	-0.0670676
34.7	-0.0663524
34.8	-0.0668769
34.9	-0.0665908
35	-0.0665908
35.1	-0.0668769
35.2	-0.0668769
35.3	-0.0664001
35.4	-0.0664001
35.5	-0.0665431
35.6	-0.0665908
35.7	-0.0667815
35.8	-0.0666862
35.9	-0.0665908
36	-0.0666742
36.1	-0.0666862
36.2	-0.0667338
36.3	-0.0667338
36.4	-0.0665908
36.5	-0.0664954
36.6	-0.0666385
36.7	-0.0665431
36.8	-0.0664954
36.9	-0.0664477
37	-0.0665073
37.1	-0.0664954
37.2	-0.0665908
37.3	-0.0665431
37.4	-0.0665908
37.5	-0.0664954
37.6	-0.0665908
37.7	-0.0664954
37.8	-0.0664954
37.9	-0.0664477
38	-0.0664477
38.1	-0.0664001
38.2	-0.0664954
38.3	-0.0664477
38.4	-0.0664001
38.5	-0.0664954
38.6	-0.0665431
38.7	-0.0664477
38.8	-0.0664001
38.9	-0.0664001
39	-0.0663524
39.1	-0.0663524
39.2	-0.066257
39.3	-0.0664001
39.4	-0.066257
39.5	-0.0661616
39.6	-0.066257
39.7	-0.0663762
39.8	-0.0665431
39.9	-0.0665431
40	-0.0667338
40.1	-0.0664835
40.2	-0.0664001
40.3	-0.066257
40.4	-0.0664477
40.5	-0.0661616
40.6	-0.0661616
40.7	-0.0661974
40.8	-0.0661616
40.9	-0.0663047
41	-0.0663524
41.1	-0.0662093
41.2	-0.0661616
41.3	-0.0662093
41.4	-0.066257
41.5	-0.0663524
41.6	-0.0661139
41.7	-0.0663047
41.8	-0.0664001
41.9	-0.0663524
42	-0.0663285
42.1	-0.0663047
42.2	-0.066257
42.3	-0.0661616
42.4	-0.066412
42.5	-0.0664954
42.6	-0.0667338
42.7	-0.0661616
42.8	-0.0657802
42.9	-0.0663166
43	-0.0666862
43.1	-0.0666385
43.2	-0.0667815
43.3	-0.065208
43.4	-0.0659232
43.5	-0.065208
43.6	-0.0659232
43.7	-0.0660663
43.8	-0.0662093
43.9	-0.0661139
44	-0.0661616
44.1	-0.0661139
44.2	-0.0661139
44.3	-0.0661139
44.4	-0.066102
44.5	-0.0660871
44.6	-0.0660663
44.7	-0.0660663
44.8	-0.0659232
44.9	-0.0661139
45	-0.0660186
45.1	-0.0660663
45.2	-0.0658755
45.3	-0.0658755
45.4	-0.0659709
45.5	-0.0660186
45.6	-0.0658755
45.7	-0.0659709
45.8	-0.0659232
45.9	-0.0659232
46	-0.0659709
46.1	-0.0660186
46.2	-0.0658755
46.3	-0.0658278
46.4	-0.0658755
46.5	-0.0658755
46.6	-0.0661139
46.7	-0.0663047
46.8	-0.0662093
46.9	-0.0658755
47	-0.0656848
47.1	-0.0660186
47.2	-0.0649695
47.3	-0.0655894
47.4	-0.0659232
47.5	-0.0657802
47.6	-0.0657325
47.7	-0.0658398
47.8	-0.0659232
47.9	-0.0656997
48	-0.0655417
48.1	-0.0654941
48.2	-0.0657802
48.3	-0.065351
48.4	-0.0656848
48.5	-0.0659709
48.6	-0.0655894
48.7	-0.0658278
48.8	-0.0653987
48.9	-0.0649695
49	-0.0658755
49.1	-0.0656848
49.2	-0.0655417
49.3	-0.0656371
49.4	-0.0655417
49.5	-0.0655417
49.6	-0.0655417
49.7	-0.0655894
49.8	-0.0654941
49.9	-0.065351
50	-0.0654464
50.1	-0.0653987
50.2	-0.065351
50.3	-0.0653987
50.4	-0.0653987
50.5	-0.0653987
50.6	-0.0653987
50.7	-0.0653987
50.8	-0.0653987
50.9	-0.0653987
51	-0.0653629
51.1	-0.065351
51.2	-0.0653033
51.3	-0.065351
51.4	-0.0653033
51.5	-0.0652556
51.6	-0.0653033
51.7	-0.0652556
51.8	-0.0652556
51.9	-0.0652556
52	-0.0651126
52.1	-0.0650649
52.2	-0.0652556
52.3	-0.0651126
52.4	-0.065208
52.5	-0.065208
52.6	-0.065208
52.7	-0.0650649
52.8	-0.065351
52.9	-0.0651126
53	-0.0652795
53.1	-0.0653033
53.2	-0.065351
53.3	-0.065351
53.4	-0.0651603
53.5	-0.0649695
53.6	-0.0645404
53.7	-0.065208
53.8	-0.0657802
53.9	-0.0646834
54	-0.0650172
54.1	-0.0649219
54.2	-0.0654941
54.3	-0.0652556
54.4	-0.0649219
54.5	-0.0650649
54.6	-0.0647788
54.7	-0.0646358
54.8	-0.0650649
54.9	-0.065351
55	-0.0651126
55.1	-0.0649695
55.2	-0.0651603
55.3	-0.0652556
55.4	-0.0651603
55.5	-0.065208
55.6	-0.0650649
55.7	-0.0649219
55.8	-0.0648265
55.9	-0.0646358
56	-0.0647311
56.1	-0.0647669
56.2	-0.0648265
56.3	-0.0648742
56.4	-0.0647311
56.5	-0.0646358
56.6	-0.0645881
56.7	-0.0646358
56.8	-0.0647311
56.9	-0.0646358
57	-0.0647311
57.1	-0.0648265
57.2	-0.0648265
57.3	-0.0647788
57.4	-0.0647788
57.5	-0.0648265
57.6	-0.0648265
57.7	-0.0648265
57.8	-0.0647788
57.9	-0.0647311
58	-0.0647788
58.1	-0.0646834
58.2	-0.0646834
58.3	-0.0646358
58.4	-0.0646358
58.5	-0.0646358
58.6	-0.0646358
58.7	-0.0645881
58.8	-0.0645881
58.9	-0.0646358
59	-0.0645404
59.1	-0.0645881
59.2	-0.0645404
59.3	-0.0644927
59.4	-0.064445
59.5	-0.0644927
59.6	-0.064445
59.7	-0.064445
59.8	-0.0643497
59.9	-0.0642066
60	-0.0642543
60.1	-0.0642066
60.2	-0.0642543
60.3	-0.0642543
60.4	-0.0642304
60.5	-0.0642066
60.6	-0.0642066
60.7	-0.0642066
60.8	-0.0641947
60.9	-0.0642066
61	-0.0642036
61.1	-0.0642066
61.2	-0.064182
61.3	-0.0641589
61.4	-0.0641589
61.5	-0.0642066
61.6	-0.0642543
61.7	-0.0642543
61.8	-0.0642543
61.9	-0.0641708
62	-0.0641112
62.1	-0.0640635
62.2	-0.0640159
62.3	-0.0640159
62.4	-0.0640159
62.5	-0.0640635
62.6	-0.0640159
62.7	-0.0641112
62.8	-0.0640635
62.9	-0.0640159
63	-0.0640635
63.1	-0.0640635
63.2	-0.0641112
63.3	-0.0640159
63.4	-0.0641112
63.5	-0.0640635
63.6	-0.0640635
63.7	-0.0641112
63.8	-0.0641112
63.9	-0.0641112
64	-0.0641112
64.1	-0.0640635
64.2	-0.0640635
64.3	-0.0640635
64.4	-0.0640635
64.5	-0.0640635
64.6	-0.0640635
64.7	-0.0640397
64.8	-0.0640159
64.9	-0.0640159
65	-0.0640635
65.1	-0.0640635
65.2	-0.0640635
65.3	-0.0640635
65.4	-0.0640635
65.5	-0.0640635
65.6	-0.0640635
65.7	-0.0640397
65.8	-0.0640159
65.9	-0.0640159
66	-0.0639682
66.1	-0.0639682
66.2	-0.0639682
66.3	-0.0639682
66.4	-0.0639682
66.5	-0.0638728
66.6	-0.0639205
66.7	-0.0639324
66.8	-0.0639682
66.9	-0.0639682
67	-0.0639682
67.1	-0.0639205
67.2	-0.0639682
67.3	-0.0639205
67.4	-0.0638728
67.5	-0.0638728
67.6	-0.0639205
67.7	-0.0638728
67.8	-0.0637774
67.9	-0.0638251
68	-0.0637298
68.1	-0.0637298
68.2	-0.0637774
68.3	-0.0637774
68.4	-0.0637774
68.5	-0.0638251
68.6	-0.0638251
68.7	-0.0638251
68.8	-0.0638251
68.9	-0.0638251
69	-0.0638251
69.1	-0.0638251
69.2	-0.0638728
69.3	-0.0638728
69.4	-0.0638967
69.5	-0.0639205
69.6	-0.0639205
69.7	-0.0639205
69.8	-0.0639205
69.9	-0.0639205
70	-0.0638728
70.1	-0.0639205
70.2	-0.0638728
70.3	-0.0638728
70.4	-0.0637774
70.5	-0.0637298
70.6	-0.0636821
70.7	-0.0636821
70.8	-0.0636821
70.9	-0.0636821
71	-0.0637298
71.1	-0.0637298
71.2	-0.0637298
71.3	-0.0637298
71.4	-0.0637298
71.5	-0.0636344
71.6	-0.0636344
71.7	-0.0635867
71.8	-0.0634913
71.9	-0.0634437
72	-0.0634437
72.1	-0.0633483
72.2	-0.0633483
72.3	-0.0633125
72.4	-0.0633006
72.5	-0.0632529
72.6	-0.0633006
72.7	-0.0632648
72.8	-0.0632529
72.9	-0.0632797
73	-0.0633006
73.1	-0.0633006
73.2	-0.0633006
73.3	-0.0633006
73.4	-0.0633006
73.5	-0.0633006
73.6	-0.0631576
73.7	-0.0631099
73.8	-0.0632052
73.9	-0.0635867
74	-0.0630145
74.1	-0.0632529
74.2	-0.0632529
74.3	-0.0630145
74.4	-0.0631099
74.5	-0.0634437
74.6	-0.0635867
74.7	-0.0639205
74.8	-0.0636344
74.9	-0.0630145
75	-0.0625854
75.1	-0.0626807
75.2	-0.0630145
75.3	-0.0630145
75.4	-0.0628715
75.5	-0.0628715
75.6	-0.0628715
75.7	-0.0628715
75.8	-0.0628715
75.9	-0.0628119
76	-0.0627761
76.1	-0.0627284
76.2	-0.0626807
76.3	-0.0627284
76.4	-0.0626807
76.5	-0.0625377
76.6	-0.0625377
76.7	-0.06249
76.8	-0.06249
76.9	-0.06249
77	-0.0625138
77.1	-0.0625377
77.2	-0.0625377
77.3	-0.0625854
77.4	-0.0626807
77.5	-0.062633
77.6	-0.0625854
77.7	-0.06249
77.8	-0.0625377
77.9	-0.0624418
78	-0.06249
78.1	-0.0625377
78.2	-0.0625377
78.3	-0.062633
78.4	-0.062633
78.5	-0.0626807
78.6	-0.0627284
78.7	-0.0627284
78.8	-0.0627522
78.9	-0.0627761
79	-0.0627761
79.1	-0.0627284
79.2	-0.0627761
79.3	-0.0627284
79.4	-0.0627284
79.5	-0.0627284
79.6	-0.0627284
79.7	-0.0626807
79.8	-0.0626926
79.9	-0.0626807
80	-0.0626807
80.1	-0.062633
80.2	-0.0627284
80.3	-0.0626807
80.4	-0.0626807
80.5	-0.0626807
80.6	-0.0626807
80.7	-0.0627284
80.8	-0.0626807
80.9	-0.0627284
81	-0.0626807
81.1	-0.0625854
81.2	-0.0625854
81.3	-0.0625973
81.4	-0.0625854
81.5	-0.062633
81.6	-0.0626807
81.7	-0.062633
81.8	-0.0626807
81.9	-0.0625854
82	-0.062633
82.1	-0.0627284
82.2	-0.062633
82.3	-0.0626807
82.4	-0.0628238
82.5	-0.0628238
82.6	-0.0627761
82.7	-0.0628238
82.8	-0.0628715
82.9	-0.0628715
83	-0.0629191
83.1	-0.0627761
83.2	-0.0626807
83.3	-0.0626807
83.4	-0.062633
83.5	-0.062633
83.6	-0.0626807
83.7	-0.062633
83.8	-0.0625377
83.9	-0.0626807
84	-0.0627284
84.1	-0.0625377
84.2	-0.0625854
84.3	-0.06249
84.4	-0.0624418
84.5	-0.0623465
84.6	-0.0622988
84.7	-0.0622511
84.8	-0.0622988
84.9	-0.062263
85	-0.0622511
85.1	-0.0622511
85.2	-0.0621557
85.3	-0.062108
85.4	-0.0622034
85.5	-0.0621557
85.6	-0.0622034
85.7	-0.0622034
85.8	-0.062108
85.9	-0.0620127
86	-0.0619173
86.1	-0.0618696
86.2	-0.0617266
86.3	-0.0616789
86.4	-0.0612974
86.5	-0.0613928
86.6	-0.0615835
86.7	-0.0616312
86.8	-0.0616789
86.9	-0.0617981
87	-0.061965
87.1	-0.0619173
87.2	-0.0620723
87.3	-0.0622511
87.4	-0.0621557
87.5	-0.062108
87.6	-0.062108
87.7	-0.061965
87.8	-0.061965
87.9	-0.0619173
88	-0.0619173
88.1	-0.0618219
88.2	-0.0618219
88.3	-0.0618219
88.4	-0.0618219
88.5	-0.0618219
88.6	-0.0617743
88.7	-0.0618219
88.8	-0.0617743
88.9	-0.0617743
89	-0.0617266
89.1	-0.0615835
89.2	-0.0616312
89.3	-0.0614405
89.4	-0.0615835
89.5	-0.0614882
89.6	-0.0614405
89.7	-0.0614405
89.8	-0.0613928
89.9	-0.0612974
90	-0.0612974
90.1	-0.0612974
90.2	-0.0612974
90.3	-0.0612974
90.4	-0.0612974
90.5	-0.0613213
90.6	-0.0613451
90.7	-0.0613451
90.8	-0.0613213
90.9	-0.0612974
91	-0.0612974
91.1	-0.0613928
91.2	-0.0613451
91.3	-0.0614405
91.4	-0.0614405
91.5	-0.0614882
91.6	-0.0617266
91.7	-0.0617266
91.8	-0.0617743
91.9	-0.0618696
92	-0.0620604
92.1	-0.0617266
92.2	-0.0614405
92.3	-0.0615835
92.4	-0.061202
92.5	-0.0612497
92.6	-0.0614405
92.7	-0.0613451
92.8	-0.0613928
92.9	-0.0614882
93	-0.0616789
93.1	-0.0613928
93.2	-0.061059
93.3	-0.0613928
93.4	-0.0613928
93.5	-0.0614405
93.6	-0.0614882
93.7	-0.0615835
93.8	-0.0614882
93.9	-0.0615358
94	-0.0615835
94.1	-0.0616312
94.2	-0.0619173
94.3	-0.0620127
94.4	-0.0618696
94.5	-0.0618696
94.6	-0.0617266
94.7	-0.0616312
94.8	-0.0614405
94.9	-0.0616312
95	-0.0613451
95.1	-0.0613928
95.2	-0.0613451
95.3	-0.0612497
95.4	-0.0612497
95.5	-0.0611544
95.6	-0.0612497
95.7	-0.0613928
95.8	-0.0612497
95.9	-0.0612378
96	-0.0611067
96.1	-0.061202
96.2	-0.0609636
96.3	-0.061059
96.4	-0.0611544
96.5	-0.0612974
96.6	-0.0612497
96.7	-0.0612974
96.8	-0.0608683
96.9	-0.0612497
97	-0.0615835
97.1	-0.0613928
97.2	-0.0614882
97.3	-0.061202
97.4	-0.0612736
97.5	-0.061202
97.6	-0.061202
97.7	-0.0609159
97.8	-0.0609159
97.9	-0.0609159
98	-0.0610113
98.1	-0.0606775
98.2	-0.0602007
98.3	-0.0602961
98.4	-0.0608683
98.5	-0.0611067
98.6	-0.0608206
98.7	-0.0609159
98.8	-0.061059
98.9	-0.0609636
99	-0.0609636
99.1	-0.0609636
99.2	-0.061059
99.3	-0.0609159
99.4	-0.0608206
99.5	-0.0609636
99.6	-0.0609159
99.7	-0.0610113
99.8	-0.0609636
99.9	-0.0608683
100	-0.0607729
100.1	-0.0608206
100.2	-0.0608206
100.3	-0.0607848
100.4	-0.0607729
100.5	-0.0607252
100.6	-0.0607252
100.7	-0.0608206
100.8	-0.0608206
100.9	-0.0607252
101	-0.0607252
101.1	-0.0607014
101.2	-0.0606298
101.3	-0.0607252
101.4	-0.0606298
101.5	-0.0605822
101.6	-0.0606298
101.7	-0.0607252
101.8	-0.0607729
101.9	-0.0607729
102	-0.0606298
102.1	-0.0604391
102.2	-0.0603914
102.3	-0.0603437
102.4	-0.0602961
102.5	-0.060153
102.6	-0.060153
102.7	-0.060153
102.8	-0.060153
102.9	-0.0602484
103	-0.0602484
103.1	-0.0603437
103.2	-0.0602961
103.3	-0.0602007
103.4	-0.0603914
103.5	-0.0602007
103.6	-0.0602961
103.7	-0.0602007
103.8	-0.0602961
103.9	-0.0602961
104	-0.0604391
104.1	-0.0604391
104.2	-0.0604868
104.3	-0.0605345
104.4	-0.0605345
104.5	-0.0605345
104.6	-0.0604868
104.7	-0.0604868
104.8	-0.0604868
104.9	-0.0604868
105	-0.0605106
105.1	-0.0605345
105.2	-0.0605345
105.3	-0.0605345
105.4	-0.0605345
105.5	-0.0604868
105.6	-0.0605822
105.7	-0.0605345
105.8	-0.0603914
105.9	-0.0604868
106	-0.0603914
106.1	-0.0605345
106.2	-0.0604391
106.3	-0.0604391
106.4	-0.0605345
106.5	-0.0605822
106.6	-0.0605345
106.7	-0.0604868
106.8	-0.0605345
106.9	-0.0605226
107	-0.0605345
107.1	-0.0605345
107.2	-0.0605226
107.3	-0.0604868
107.4	-0.0605345
107.5	-0.0605822
107.6	-0.0606775
107.7	-0.0607252
107.8	-0.0607729
107.9	-0.0608683
108	-0.0608683
108.1	-0.0607729
108.2	-0.0606775
108.3	-0.0606775
108.4	-0.0606298
108.5	-0.0605822
108.6	-0.0605345
108.7	-0.0605345
108.8	-0.0606298
108.9	-0.0607252
109	-0.0604868
109.1	-0.0603914
109.2	-0.0603914
109.3	-0.0602484
109.4	-0.0602484
109.5	-0.0602484
109.6	-0.0602007
109.7	-0.0602007
109.8	-0.0602007
109.9	-0.060153
110	-0.0601411
110.1	-0.0601053
110.2	-0.0601053
110.3	-0.06001
110.4	-0.06001
110.5	-0.06001
110.6	-0.0599623
110.7	-0.0599623
110.8	-0.0599623
110.9	-0.0599623
111	-0.0598669
111.1	-0.0598669
111.2	-0.0599146
111.3	-0.0599146
111.4	-0.0599146
111.5	-0.0599146
111.6	-0.0598669
111.7	-0.0599146
111.8	-0.0598192
111.9	-0.0598192
112	-0.0598192
112.1	-0.0598192
112.2	-0.0597239
112.3	-0.0595808
112.4	-0.0594378
112.5	-0.0594378
112.6	-0.0592947
112.7	-0.059247
112.8	-0.0592947
112.9	-0.0592947
113	-0.0593901
113.1	-0.0594378
113.2	-0.0594378
113.3	-0.0593424
113.4	-0.0593901
113.5	-0.0592947
113.6	-0.0592947
113.7	-0.0593424
113.8	-0.0594378
113.9	-0.0595808
114	-0.0595808
114.1	-0.0596285
114.2	-0.0596285
114.3	-0.0596285
114.4	-0.0596762
114.5	-0.0596762
114.6	-0.0596285
114.7	-0.0596762
114.8	-0.0596285
114.9	-0.0597239
115	-0.0596762
115.1	-0.0597239
115.2	-0.0596762
115.3	-0.0597715
115.4	-0.0597239
115.5	-0.0596762
115.6	-0.0596762
115.7	-0.0596881
115.8	-0.0597239
115.9	-0.0596762
116	-0.0596285
116.1	-0.0596285
116.2	-0.0596404
116.3	-0.0596285
116.4	-0.0596762
116.5	-0.0596285
116.6	-0.0597239
116.7	-0.0597715
116.8	-0.0598669
116.9	-0.0599146
117	-0.0600576
117.1	-0.0601053
117.2	-0.060153
117.3	-0.0600576
117.4	-0.0599623
117.5	-0.0598669
117.6	-0.0598669
117.7	-0.0599146
117.8	-0.06001
117.9	-0.0599623
118	-0.0598669
118.1	-0.0598669
118.2	-0.0596762
118.3	-0.0595331
118.4	-0.0594378
118.5	-0.0594378
118.6	-0.0594854
118.7	-0.0594378
118.8	-0.0593901
118.9	-0.0593424
119	-0.0592947
119.1	-0.0592947
119.2	-0.059247
119.3	-0.0592947
119.4	-0.059247
119.5	-0.059247
119.6	-0.059247
119.7	-0.059247
119.8	-0.0591516
119.9	-0.0591993
120	-0.0591516
120.1	-0.0591516
120.2	-0.059104
120.3	-0.059104
120.4	-0.059104
120.5	-0.059104
120.6	-0.0590563
120.7	-0.0590563
120.8	-0.0589609
120.9	-0.0588655
121	-0.0587225
121.1	-0.0586271
121.2	-0.0585794
121.3	-0.0584841
121.4	-0.0584841
121.5	-0.0585794
121.6	-0.0586271
121.7	-0.0587225
121.8	-0.0586271
121.9	-0.0585318
122	-0.0585318
122.1	-0.0586271
122.2	-0.0586748
122.3	-0.0588179
122.4	-0.0589132
122.5	-0.0589609
122.6	-0.0590086
122.7	-0.0589609
122.8	-0.0590563
122.9	-0.0590086
123	-0.0590563
123.1	-0.0590563
123.2	-0.0590563
123.3	-0.059092
123.4	-0.059104
123.5	-0.0591516
123.6	-0.059104
123.7	-0.0590563
123.8	-0.059104
123.9	-0.0590563
124	-0.059104
124.1	-0.0590563
124.2	-0.0590563
124.3	-0.0590563
124.4	-0.0590563
124.5	-0.0590563
124.6	-0.0590563
124.7	-0.0590563
124.8	-0.0590563
124.9	-0.0591993
125	-0.0593424
125.1	-0.0593424
125.2	-0.0595331
125.3	-0.0595331
125.4	-0.0595808
125.5	-0.0594854
125.6	-0.0593901
125.7	-0.0592947
125.8	-0.059247
125.9	-0.0593424
126	-0.0593901
126.1	-0.0594378
126.2	-0.0593424
126.3	-0.0591516
126.4	-0.0589609
126.5	-0.0589609
126.6	-0.0589609
126.7	-0.0589132
126.8	-0.0588655
126.9	-0.0588179
127	-0.0588179
127.1	-0.0588179
127.2	-0.0587225
127.3	-0.0586748
127.4	-0.0586748
127.5	-0.0586748
127.6	-0.0586748
127.7	-0.0586748
127.8	-0.0586748
127.9	-0.0586271
128	-0.0586271
128.1	-0.0586271
128.2	-0.0586271
128.3	-0.0586271
128.4	-0.0586271
128.5	-0.0585318
128.6	-0.0585318
128.7	-0.0584841
128.8	-0.0584364
128.9	-0.0582933
129	-0.058198
129.1	-0.0581026
129.2	-0.0580072
129.3	-0.0579119
129.4	-0.0579119
129.5	-0.0581026
129.6	-0.0581503
129.7	-0.0580907
129.8	-0.0580549
129.9	-0.0580549
130	-0.0579596
130.1	-0.0580549
130.2	-0.058198
130.3	-0.058341
130.4	-0.0583887
130.5	-0.0584364
130.6	-0.0584364
130.7	-0.0585318
130.8	-0.0584841
130.9	-0.0585318
131	-0.0585318
131.1	-0.0585318
131.2	-0.0585318
131.3	-0.0585318
131.4	-0.0585437
131.5	-0.0585586
131.6	-0.0585794
131.7	-0.0585794
131.8	-0.0585794
131.9	-0.0585318
132	-0.0585794
132.1	-0.0585318
132.2	-0.0585318
132.3	-0.0584841
132.4	-0.0585794
132.5	-0.0585318
132.6	-0.0585318
132.7	-0.0586748
132.8	-0.0587225
132.9	-0.0588655
133	-0.0590086
133.1	-0.0590086
133.2	-0.0589609
133.3	-0.0590086
133.4	-0.0588655
133.5	-0.0587225
133.6	-0.0587702
133.7	-0.0588179
133.8	-0.0588655
133.9	-0.0588655
134	-0.0588179
134.1	-0.0586748
134.2	-0.0585794
134.3	-0.0584841
134.4	-0.0583887
134.5	-0.0584364
134.6	-0.058341
134.7	-0.058341
134.8	-0.058341
134.9	-0.058341
135	-0.0582933
135.1	-0.0582457
135.2	-0.0582457
135.3	-0.058198
135.4	-0.0581503
135.5	-0.0581026
135.6	-0.0581503
135.7	-0.0581503
135.8	-0.0581503
135.9	-0.0581026
136	-0.0581026
136.1	-0.0581026
136.2	-0.0581026
136.3	-0.0581026
136.4	-0.0581026
136.5	-0.0580549
136.6	-0.0581026
136.7	-0.0580549
136.8	-0.0581026
136.9	-0.0580549
137	-0.0579596
137.1	-0.0580549
137.2	-0.0579596
137.3	-0.0578642
137.4	-0.0578165
137.5	-0.0578165
137.6	-0.0577211
137.7	-0.0576258
137.8	-0.0575781
137.9	-0.0575781
138	-0.0575304
138.1	-0.0575781
138.2	-0.0576258
138.3	-0.0577211
138.4	-0.0576258
138.5	-0.0577688
138.6	-0.0577211
138.7	-0.0577211
138.8	-0.0576258
138.9	-0.0576258
139	-0.0576735
139.1	-0.0575304
139.2	-0.0576735
139.3	-0.0577688
139.4	-0.0577688
139.5	-0.0578642
139.6	-0.0579119
139.7	-0.0578642
139.8	-0.0578642
139.9	-0.0578642
140	-0.0578642
140.1	-0.0578165
140.2	-0.0578642
140.3	-0.0579119
140.4	-0.0578642
140.5	-0.0578642
140.6	-0.0578642
140.7	-0.0578642
140.8	-0.0578642
140.9	-0.0579119
141	-0.0579119
141.1	-0.0578642
141.2	-0.0578642
141.3	-0.0578165
141.4	-0.0578642
141.5	-0.0578165
141.6	-0.0578642
141.7	-0.0578165
141.8	-0.0578165
141.9	-0.0578165
142	-0.0578165
142.1	-0.0578165
142.2	-0.0577688
142.3	-0.0577688
142.4	-0.0578165
142.5	-0.0579119
142.6	-0.0578642
142.7	-0.0578165
142.8	-0.0578642
142.9	-0.0578165
143	-0.0577688
143.1	-0.0578165
143.2	-0.0577211
143.3	-0.0578642
143.4	-0.0578165
143.5	-0.0579119
143.6	-0.0579596
143.7	-0.0580072
143.8	-0.0579596
143.9	-0.0579953
144	-0.0580072
144.1	-0.0580072
144.2	-0.0580549
144.3	-0.0580072
144.4	-0.0579596
144.5	-0.0579596
144.6	-0.0579357
144.7	-0.0579119
144.8	-0.0579119
144.9	-0.0579119
145	-0.0579119
145.1	-0.0579119
145.2	-0.0579119
145.3	-0.0579119
145.4	-0.0579119
145.5	-0.0578642
145.6	-0.0578165
145.7	-0.0578165
145.8	-0.0577211
145.9	-0.0577211
146	-0.0576735
146.1	-0.0576735
146.2	-0.0576735
146.3	-0.0576735
146.4	-0.0576735
146.5	-0.0577211
146.6	-0.0577211
146.7	-0.0577211
146.8	-0.0576735
146.9	-0.0577211
147	-0.0576735
147.1	-0.0576258
147.2	-0.0576258
147.3	-0.0576258
147.4	-0.0576258
147.5	-0.0576258
147.6	-0.0576258
147.7	-0.0576258
147.8	-0.0576258
147.9	-0.0576258
148	-0.0576258
148.1	-0.0575781
148.2	-0.0575781
148.3	-0.0575781
148.4	-0.0575304
148.5	-0.0575304
148.6	-0.0574827
148.7	-0.0574827
148.8	-0.0574827
148.9	-0.0574827
149	-0.0574827
149.1	-0.057435
149.2	-0.0575304
149.3	-0.0574827
149.4	-0.057435
149.5	-0.0573874
149.6	-0.057435
149.7	-0.0573516
149.8	-0.057292
149.9	-0.057292
150	-0.0572443
150.1	-0.0570536
150.2	-0.0571966
150.3	-0.0571012
150.4	-0.0571489
150.5	-0.0569582
150.6	-0.0569105
150.7	-0.0569701
150.8	-0.0570059
150.9	-0.0570059
151	-0.0570059
151.1	-0.0570059
151.2	-0.0569582
151.3	-0.0570059
151.4	-0.0570536
151.5	-0.0569582
151.6	-0.0569105
151.7	-0.0569105
151.8	-0.0568867
151.9	-0.0568628
152	-0.0568628
152.1	-0.0569105
152.2	-0.0570059
152.3	-0.0568628
152.4	-0.0570059
152.5	-0.0569582
152.6	-0.0570059
152.7	-0.0569582
152.8	-0.0570536
152.9	-0.0570536
153	-0.0570536
153.1	-0.0570536
153.2	-0.0570059
153.3	-0.0570059
153.4	-0.0570059
153.5	-0.0569582
153.6	-0.0569582
153.7	-0.0570059
153.8	-0.0570059
153.9	-0.0570059
154	-0.0570059
154.1	-0.0569582
154.2	-0.0569582
154.3	-0.0569582
154.4	-0.0569582
154.5	-0.0569582
154.6	-0.0569582
154.7	-0.0569105
154.8	-0.0569105
154.9	-0.0569105
155	-0.0570059
155.1	-0.0569582
155.2	-0.0570059
155.3	-0.0570059
155.4	-0.056982
155.5	-0.0569582
155.6	-0.0569582
155.7	-0.0569224
155.8	-0.0568628
155.9	-0.0569105
156	-0.0568628
156.1	-0.0569105
156.2	-0.0568628
156.3	-0.0569105
156.4	-0.0569105
156.5	-0.0569105
156.6	-0.0568628
156.7	-0.0568628
156.8	-0.0569105
156.9	-0.0568628
157	-0.0569582
157.1	-0.0570059
157.2	-0.0572443
157.3	-0.057435
157.4	-0.0576735
157.5	-0.0576258
157.6	-0.0569582
157.7	-0.0571489
157.8	-0.0575781
157.9	-0.0577688
158	-0.0576258
158.1	-0.057137
158.2	-0.0569582
158.3	-0.0572652
158.4	-0.0575781
158.5	-0.0573874
158.6	-0.0559092
158.7	-0.0558615
158.8	-0.0566721
158.9	-0.0576258
159	-0.0562429
159.1	-0.0564337
159.2	-0.0566244
159.3	-0.0568628
159.4	-0.056386
159.5	-0.057435
159.6	-0.0580072
159.7	-0.0573397
159.8	-0.0566244
159.9	-0.0560522
160	-0.055337
160.1	-0.0566244
160.2	-0.0570059
160.3	-0.0564337
160.4	-0.0564337
160.5	-0.0564933
160.6	-0.0566721
160.7	-0.0564337
160.8	-0.054431
160.9	-0.0548601
161	-0.0556231
161.1	-0.0566721
161.2	-0.0569105
161.3	-0.0581503
161.4	-0.0561476
161.5	-0.0538588
161.6	-0.05548
161.7	-0.0552416
161.8	-0.0549078
161.9	-0.0557184
162	-0.0564814
162.1	-0.056529
162.2	-0.0564814
162.3	-0.0569582
162.4	-0.0551939
162.5	-0.0563025
162.6	-0.0560522
162.7	-0.0570059
162.8	-0.0577688
162.9	-0.0546694
163	-0.0565767
163.1	-0.05548
163.2	-0.0527143
163.3	-0.0563383
163.4	-0.0581503
163.5	-0.0550508
163.6	-0.0561476
163.7	-0.0562429
163.8	-0.0563145
163.9	-0.0559092
164	-0.0569582
164.1	-0.0584841
164.2	-0.0549555
164.3	-0.0570536
164.4	-0.0572443
164.5	-0.0546694
164.6	-0.0555754
164.7	-0.0568151
164.8	-0.0578165
164.9	-0.0557184
165	-0.0579119
165.1	-0.0557661
165.2	-0.0549078
165.3	-0.0535727
165.4	-0.0558615
165.5	-0.0576258
165.6	-0.0557661
165.7	-0.0562429
165.8	-0.0555754
165.9	-0.0559568
166	-0.0558138
166.1	-0.0557661
166.2	-0.0558257
166.3	-0.0558615
166.4	-0.0558615
166.5	-0.0557899
166.6	-0.0557184
166.7	-0.0557184
166.8	-0.05548
166.9	-0.0557184
167	-0.055337
167.1	-0.0553846
167.2	-0.0559092
167.3	-0.0561476
167.4	-0.0562906
167.5	-0.0558138
167.6	-0.0556231
167.7	-0.0555277
167.8	-0.0556707
167.9	-0.0561953
168	-0.0561476
168.1	-0.0560999
168.2	-0.0560522
168.3	-0.0560045
168.4	-0.0560045
168.5	-0.0559568
168.6	-0.0559211
168.7	-0.0558615
168.8	-0.0558615
168.9	-0.0559449
169	-0.0560522
169.1	-0.0560045
169.2	-0.0560522
169.3	-0.0560164
169.4	-0.0560433
169.5	-0.0560522
169.6	-0.0559784
169.7	-0.0559092
169.8	-0.0559092
169.9	-0.0559568
170	-0.0559211
170.1	-0.0559092
170.2	-0.0559092
170.3	-0.0558615
170.4	-0.0559092
170.5	-0.0558615
170.6	-0.0559092
170.7	-0.0559568
170.8	-0.0559568
170.9	-0.0559568
171	-0.0559568
171.1	-0.0560999
171.2	-0.0562906
171.3	-0.0561953
171.4	-0.055337
171.5	-0.0559568
171.6	-0.0570059
171.7	-0.0559092
171.8	-0.0555277
171.9	-0.0556707
172	-0.0559568
172.1	-0.055337
172.2	-0.0556707
172.3	-0.0568151
172.4	-0.0565767
172.5	-0.0564456
172.6	-0.0564009
172.7	-0.0562906
172.8	-0.0562906
172.9	-0.0558138
173	-0.0556231
173.1	-0.0557184
173.2	-0.0564814
173.3	-0.0561476
173.4	-0.0554323
173.5	-0.0550508
173.6	-0.0557184
173.7	-0.0560522
173.8	-0.0555754
173.9	-0.0550032
174	-0.0558615
174.1	-0.0562429
174.2	-0.0557303
174.3	-0.0549078
174.4	-0.0559092
174.5	-0.0573397
174.6	-0.0548601
174.7	-0.0562429
174.8	-0.0569582
174.9	-0.0528097
175	-0.0543356
175.1	-0.0571966
175.2	-0.0578165
175.3	-0.0559568
175.4	-0.0570059
175.5	-0.0541925
175.6	-0.0494719
175.7	-0.0550508
175.8	-0.0583887
175.9	-0.0570536
176	-0.0577211
176.1	-0.0558615
176.2	-0.0549078
176.3	-0.0555515
176.4	-0.0555277
176.5	-0.0559092
176.6	-0.0568151
176.7	-0.0550508
176.8	-0.0518084
176.9	-0.051856
177	-0.0539064
177.1	-0.0546217
177.2	-0.0552416
177.3	-0.0556231
177.4	-0.0553846
177.5	-0.0547647
177.6	-0.0565767
177.7	-0.0602961
177.8	-0.0565767
177.9	-0.0531435
178	-0.0494242
178.1	-0.0537634
178.2	-0.0576258
178.3	-0.053668
178.4	-0.053668
178.5	-0.0559568
178.6	-0.0569105
178.7	-0.0509977
178.8	-0.0504255
178.9	-0.0533819
179	-0.0546694
179.1	-0.0576735
179.2	-0.0567198
179.3	-0.0575304
179.4	-0.0568151
179.5	-0.0554323
179.6	-0.0555277
179.7	-0.0551462
179.8	-0.0546694
179.9	-0.0555277
180	-0.053668
180.1	-0.0540495
180.2	-0.0539064
180.3	-0.0539541
180.4	-0.0542045
180.5	-0.0541925
180.6	-0.0547647
180.7	-0.0546694
180.8	-0.0543833
180.9	-0.054431
181	-0.0539064
181.1	-0.0543356
181.2	-0.0550985
181.3	-0.0529528
181.4	-0.0549316
181.5	-0.0562429
181.6	-0.0554323
181.7	-0.0546694
181.8	-0.0540018
181.9	-0.0531435
182	-0.0552416
182.1	-0.0573397
182.2	-0.0555754
182.3	-0.0552893
182.4	-0.0548601
182.5	-0.0538111
182.6	-0.0537634
182.7	-0.0549555
182.8	-0.0552893
182.9	-0.0562906
183	-0.0555754
183.1	-0.0547171
183.2	-0.0546217
183.3	-0.0547171
183.4	-0.0555277
183.5	-0.0551939
183.6	-0.0550747
183.7	-0.0542879
183.8	-0.0552893
183.9	-0.054574
184	-0.0530005
184.1	-0.0539064
184.2	-0.0546217
184.3	-0.054431
184.4	-0.0546217
184.5	-0.0547647
184.6	-0.053668
184.7	-0.0546575
184.8	-0.0551462
184.9	-0.0550508
185	-0.0551462
185.1	-0.0550032
185.2	-0.0551939
185.3	-0.0550508
185.4	-0.0549078
185.5	-0.0548124
185.6	-0.0550032
185.7	-0.0550032
185.8	-0.0549555
185.9	-0.0549555
186	-0.0549555
186.1	-0.0549078
186.2	-0.0549078
186.3	-0.0549555
186.4	-0.0550032
186.5	-0.0549555
186.6	-0.054574
186.7	-0.0549555
186.8	-0.0547647
186.9	-0.0547171
187	-0.054431
187.1	-0.0545263
187.2	-0.054431
187.3	-0.054431
187.4	-0.054431
187.5	-0.054431
187.6	-0.0543833
187.7	-0.054431
187.8	-0.0543356
187.9	-0.0544786
188	-0.0543833
188.1	-0.0543833
188.2	-0.0543356
188.3	-0.054431
188.4	-0.0542879
188.5	-0.0543833
188.6	-0.0544786
188.7	-0.0547171
188.8	-0.0546217
188.9	-0.054574
189	-0.0543833
189.1	-0.0547647
189.2	-0.0546217
189.3	-0.0546694
189.4	-0.0547171
189.5	-0.0546217
189.6	-0.0547647
189.7	-0.054431
189.8	-0.0548124
189.9	-0.0547171
190	-0.0546694
190.1	-0.0549555
190.2	-0.0547647
190.3	-0.054574
190.4	-0.0547171
190.5	-0.0546694
190.6	-0.0547171
190.7	-0.0546694
190.8	-0.0547171
190.9	-0.0547647
191	-0.0546694
191.1	-0.0548124
191.2	-0.0546694
191.3	-0.0546694
191.4	-0.0547647
191.5	-0.0547647
191.6	-0.054729
191.7	-0.0546694
191.8	-0.0547171
191.9	-0.0547767
192	-0.0548601
192.1	-0.0548601
192.2	-0.0549555
192.3	-0.0549555
192.4	-0.0550508
192.5	-0.0549078
192.6	-0.0550032
192.7	-0.0550985
192.8	-0.0548601
192.9	-0.0549555
193	-0.0547647
193.1	-0.0546217
193.2	-0.0546217
193.3	-0.0549555
193.4	-0.05548
193.5	-0.0549078
193.6	-0.0546217
193.7	-0.0549555
193.8	-0.0549555
193.9	-0.0548124
194	-0.0546336
194.1	-0.0544786
194.2	-0.0542879
194.3	-0.054574
194.4	-0.0544786
194.5	-0.0544786
194.6	-0.0545621
194.7	-0.0546217
194.8	-0.0546694
194.9	-0.0545382
195	-0.054431
195.1	-0.054431
195.2	-0.054574
195.3	-0.054431
195.4	-0.054419
195.5	-0.0543356
195.6	-0.0543356
195.7	-0.0542879
195.8	-0.0542879
195.9	-0.0540018
196	-0.0539541
196.1	-0.0541925
196.2	-0.0541925
196.3	-0.0542879
196.4	-0.0540495
196.5	-0.0542879
196.6	-0.054431
196.7	-0.0545263
196.8	-0.0542402
196.9	-0.0540495
197	-0.0541925
197.1	-0.0541925
197.2	-0.0541687
197.3	-0.0541449
197.4	-0.0541449
197.5	-0.0542402
197.6	-0.0541925
197.7	-0.0540495
197.8	-0.0539541
197.9	-0.0540018
198	-0.0539064
198.1	-0.0537634
198.2	-0.0537634
198.3	-0.0537634
198.4	-0.0538111
198.5	-0.0537753
198.6	-0.0537634
198.7	-0.0537634
198.8	-0.0538588
198.9	-0.0540495
199	-0.0538588
199.1	-0.0539541
199.2	-0.0536203
199.3	-0.0536203
199.4	-0.0537634
199.5	-0.0536203
199.6	-0.0537634
199.7	-0.053525
[truncated: 248,002+ more rows]
