# Supplementary material for: Logical gates in ensembles of proteinoid microspheres
Source: PLoS One. 2023 Sep 18;18(9):e0289433. doi: 10.1371/journal.pone.0289433 (PMC10506713; doi:10.1371/journal.pone.0289433)
Supplement: S11 File — (XLSX) [file pone.0289433.s011.xlsx]

## Sheet: Sheet1
CA i vs t
s	µA
0	0.119209
0.1	0.119209
0.2	0.0715256
0.3	0.0715256
0.4	0.0369549
0.5	0.00238419
0.6	0.00238419
0.7	0.00715256
0.8	0.00715256
0.9	0.00715256
1	0.00178814
1.1	-0.00357628
1.2	-0.00357628
1.3	-0.00309944
1.4	-0.00357628
1.5	-0.00507832
1.6	-0.00522137
1.7	-0.00505447
1.8	-0.00498295
1.9	-0.00493526
2	-0.00507832
2.1	-0.00498295
2.2	-0.00503063
2.3	-0.005126
2.4	-0.00528097
2.5	-0.0054121
2.6	-0.00555515
2.7	-0.00555515
2.8	-0.00560284
2.9	-0.00560284
3	-0.00555515
3.1	-0.00555515
3.2	-0.00560284
3.3	-0.00560284
3.4	-0.00565052
3.5	-0.00565052
3.6	-0.0056982
3.7	-0.0056982
3.8	-0.0056982
3.9	-0.0056982
4	-0.0056982
4.1	-0.00574589
4.2	-0.00574589
4.3	-0.00574589
4.4	-0.00574589
4.5	-0.0056982
4.6	-0.00574589
4.7	-0.00579357
4.8	-0.00574589
4.9	-0.00574589
5	-0.00576973
5.1	-0.00579357
5.2	-0.00579357
5.3	-0.00579357
5.4	-0.00598431
5.5	-0.00612736
5.6	-0.00636578
5.7	-0.00650883
5.8	-0.00655651
5.9	-0.00660419
6	-0.00650883
6.1	-0.00646114
6.2	-0.00636578
6.3	-0.00650883
6.4	-0.00636578
6.5	-0.00650883
6.6	-0.00636578
6.7	-0.00636578
6.8	-0.00617504
6.9	-0.00598431
7	-0.00593662
7.1	-0.00579357
7.2	-0.00579357
7.3	-0.00574589
7.4	-0.00574589
7.5	-0.00574589
7.6	-0.0056982
7.7	-0.00565052
7.8	-0.00560284
7.9	-0.00550747
8	-0.00550747
8.1	-0.00550747
8.2	-0.00555515
8.3	-0.00550747
8.4	-0.00545979
8.5	-0.00550747
8.6	-0.00545979
8.7	-0.00545979
8.8	-0.00545979
8.9	-0.00550747
9	-0.0054121
9.1	-0.00555515
9.2	-0.00550747
9.3	-0.00545979
9.4	-0.00547171
9.5	-0.00545979
9.6	-0.00545979
9.7	-0.0054121
9.8	-0.00507832
9.9	-0.00460148
10	-0.00503063
10.1	-0.00460148
10.2	-0.00479221
10.3	-0.00464916
10.4	-0.00469685
10.5	-0.00474453
10.6	-0.0048399
10.7	-0.00536442
10.8	-0.00522137
10.9	-0.00501871
11	-0.00469685
11.1	-0.00479221
11.2	-0.00497103
11.3	-0.00522137
11.4	-0.00517368
11.5	-0.00536442
11.6	-0.0054121
11.7	-0.00545979
11.8	-0.00545979
11.9	-0.00550747
12	-0.00550747
12.1	-0.00545979
12.2	-0.00550747
12.3	-0.00555515
12.4	-0.00555515
12.5	-0.00555515
12.6	-0.00560284
12.7	-0.00560284
12.8	-0.00560284
12.9	-0.00560284
13	-0.00562668
13.1	-0.00565052
13.2	-0.00565052
13.3	-0.00565052
13.4	-0.00560284
13.5	-0.00560284
13.6	-0.00560284
13.7	-0.00555515
13.8	-0.00565052
13.9	-0.00560284
14	-0.00565052
14.1	-0.00565052
14.2	-0.00560284
14.3	-0.00560284
14.4	-0.0056982
14.5	-0.00579357
14.6	-0.00598431
14.7	-0.00607967
14.8	-0.00617504
14.9	-0.00631809
15	-0.00631809
15.1	-0.00636578
15.2	-0.00627041
15.3	-0.00617504
15.4	-0.00612736
15.5	-0.00617504
15.6	-0.00627041
15.7	-0.00622272
15.8	-0.00627041
15.9	-0.00627041
16	-0.00607967
16.1	-0.00612736
16.2	-0.00598431
16.3	-0.00584126
16.4	-0.00574589
16.5	-0.0056982
16.6	-0.0056982
16.7	-0.00565052
16.8	-0.00560284
16.9	-0.00560284
17	-0.00560284
17.1	-0.00555515
17.2	-0.00555515
17.3	-0.00550747
17.4	-0.00550747
17.5	-0.0054121
17.6	-0.0054121
17.7	-0.0054121
17.8	-0.00536442
17.9	-0.00536442
18	-0.00537634
18.1	-0.00539124
18.2	-0.0054121
18.3	-0.0054121
18.4	-0.00536442
18.5	-0.0054121
18.6	-0.00536442
18.7	-0.00545979
18.8	-0.0054121
18.9	-0.0054121
19	-0.00540018
19.1	-0.00538528
19.2	-0.00536442
19.3	-0.00536442
19.4	-0.00531673
19.5	-0.00536442
19.6	-0.00503063
19.7	-0.0048399
19.8	-0.00474453
19.9	-0.00472069
20	-0.00460148
20.1	-0.00469685
20.2	-0.00460148
20.3	-0.0048399
20.4	-0.00488758
20.5	-0.00469685
20.6	-0.00474453
20.7	-0.00460148
20.8	-0.00464916
20.9	-0.00469685
21	-0.00474453
21.1	-0.00503063
21.2	-0.00460148
21.3	-0.00517368
21.4	-0.00531673
21.5	-0.00526905
21.6	-0.00531673
21.7	-0.00531673
21.8	-0.00536442
21.9	-0.00536442
22	-0.0054121
22.1	-0.00536442
22.2	-0.0054121
22.3	-0.0054121
22.4	-0.00545979
22.5	-0.00545979
22.6	-0.00545979
22.7	-0.00550747
22.8	-0.00550747
22.9	-0.00550747
23	-0.00550747
23.1	-0.00551939
23.2	-0.00555515
23.3	-0.00550747
23.4	-0.00545979
23.5	-0.00545979
23.6	-0.00545979
23.7	-0.00555515
23.8	-0.00555515
23.9	-0.00560284
24	-0.00560284
24.1	-0.00560284
24.2	-0.00555515
24.3	-0.00574589
24.4	-0.00588894
24.5	-0.00607967
24.6	-0.00612736
24.7	-0.00617504
24.8	-0.00613928
24.9	-0.00612736
25	-0.00612736
25.1	-0.00607967
25.2	-0.00607967
25.3	-0.00613928
25.4	-0.00622272
25.5	-0.00617504
25.6	-0.00617504
25.7	-0.00617504
25.8	-0.00598431
25.9	-0.00593662
26	-0.00579357
26.1	-0.00565052
26.2	-0.00565052
26.3	-0.00550747
26.4	-0.00555515
26.5	-0.00545979
26.6	-0.00545979
26.7	-0.00545979
26.8	-0.00545979
26.9	-0.0054121
27	-0.00545979
27.1	-0.00536442
27.2	-0.00536442
27.3	-0.00536442
27.4	-0.00526905
27.5	-0.0054121
27.6	-0.00526905
27.7	-0.00526905
27.8	-0.00526905
27.9	-0.00526905
28	-0.00526905
28.1	-0.00522137
28.2	-0.00526905
28.3	-0.00517368
28.4	-0.0054121
28.5	-0.00517368
28.6	-0.00522137
28.7	-0.00522137
28.8	-0.00517368
28.9	-0.005126
29	-0.00517368
29.1	-0.00507832
29.2	-0.0048399
29.3	-0.00417233
29.4	-0.00460148
29.5	-0.00431538
29.6	-0.00436306
29.7	-0.00455379
29.8	-0.00460148
29.9	-0.00474453
30	-0.00464916
30.1	-0.00464916
30.2	-0.00469685
30.3	-0.004673
30.4	-0.00464916
30.5	-0.00469685
30.6	-0.00493526
30.7	-0.00450611
30.8	-0.00503063
30.9	-0.00522137
31	-0.005126
31.1	-0.00522137
31.2	-0.00526905
31.3	-0.00526905
31.4	-0.00526905
31.5	-0.00526905
31.6	-0.00531673
31.7	-0.00526905
31.8	-0.00531673
31.9	-0.0054121
32	-0.0054121
32.1	-0.0054121
32.2	-0.0054121
32.3	-0.0054121
32.4	-0.0054121
32.5	-0.0054121
32.6	-0.0054121
32.7	-0.0054121
32.8	-0.0054121
32.9	-0.0054121
33	-0.00536442
33.1	-0.00545979
33.2	-0.0054121
33.3	-0.0054121
33.4	-0.00545979
33.5	-0.00545979
33.6	-0.00545979
33.7	-0.0054121
33.8	-0.00550747
33.9	-0.00584126
34	-0.00584126
34.1	-0.00598431
34.2	-0.00612736
34.3	-0.00622272
34.4	-0.00612736
34.5	-0.00612736
34.6	-0.00598431
34.7	-0.00598431
34.8	-0.00598431
34.9	-0.00617504
35	-0.00603199
35.1	-0.00617504
35.2	-0.00603199
35.3	-0.00598431
35.4	-0.00584126
35.5	-0.0056982
35.6	-0.00550747
35.7	-0.00555515
35.8	-0.00550747
35.9	-0.00545979
36	-0.00545979
36.1	-0.00536442
36.2	-0.0054121
36.3	-0.00536442
36.4	-0.00536442
36.5	-0.00522137
36.6	-0.00522137
36.7	-0.00517368
36.8	-0.00517368
36.9	-0.00519753
37	-0.00522137
37.1	-0.00522137
37.2	-0.00519753
37.3	-0.00517368
37.4	-0.00517368
37.5	-0.00517368
37.6	-0.0051856
37.7	-0.00522137
37.8	-0.00517368
37.9	-0.005126
38	-0.00507832
38.1	-0.00522137
38.2	-0.005126
38.3	-0.00498295
38.4	-0.00460148
38.5	-0.00450611
38.6	-0.00407696
38.7	-0.00450611
38.8	-0.00402927
38.9	-0.00417233
39	-0.00455379
39.1	-0.00436306
39.2	-0.00450611
39.3	-0.00417233
39.4	-0.00431538
39.5	-0.00426769
39.6	-0.0048399
39.7	-0.00498295
39.8	-0.00503063
39.9	-0.00503063
40	-0.00507832
40.1	-0.005126
40.2	-0.005126
40.3	-0.00517368
40.4	-0.00517368
40.5	-0.00522137
40.6	-0.00526905
40.7	-0.00531673
40.8	-0.00531673
40.9	-0.00531673
41	-0.00526905
41.1	-0.00536442
41.2	-0.00531673
41.3	-0.00536442
41.4	-0.00536442
41.5	-0.00531673
41.6	-0.00531673
41.7	-0.00536442
41.8	-0.00536442
41.9	-0.0054121
42	-0.0054121
42.1	-0.00555515
42.2	-0.00584126
42.3	-0.00598431
42.4	-0.00617504
42.5	-0.00631809
42.6	-0.00631809
42.7	-0.0062108
42.8	-0.00612736
42.9	-0.00607967
43	-0.00627041
43.1	-0.00622272
43.2	-0.00612736
43.3	-0.00598431
43.4	-0.00579357
43.5	-0.00560284
43.6	-0.00550747
43.7	-0.00545979
43.8	-0.00536442
43.9	-0.00536442
44	-0.00531673
44.1	-0.00526905
44.2	-0.00522137
44.3	-0.005126
44.4	-0.005126
44.5	-0.00507832
44.6	-0.00517368
44.7	-0.00507832
44.8	-0.005126
44.9	-0.00507832
45	-0.00507832
45.1	-0.00503063
45.2	-0.00507832
45.3	-0.00498295
45.4	-0.00498295
45.5	-0.0048399
45.6	-0.00493526
45.7	-0.00503063
45.8	-0.0048399
45.9	-0.00464916
46	-0.00398159
46.1	-0.00431538
46.2	-0.00379086
46.3	-0.00436306
46.4	-0.00422001
46.5	-0.00431538
46.6	-0.00402927
46.7	-0.00436306
46.8	-0.00398159
46.9	-0.00398159
47	-0.00450611
47.1	-0.0048399
47.2	-0.00498295
47.3	-0.00493526
47.4	-0.00507832
47.5	-0.005126
47.6	-0.00507832
47.7	-0.005126
47.8	-0.005126
47.9	-0.00522137
48	-0.00526905
48.1	-0.00526905
48.2	-0.00526905
48.3	-0.00526905
48.4	-0.00526905
48.5	-0.00526905
48.6	-0.00536442
48.7	-0.00526905
48.8	-0.00536442
48.9	-0.00531673
49	-0.00536442
49.1	-0.00536442
49.2	-0.0054121
49.3	-0.00536442
49.4	-0.00555515
49.5	-0.00584126
49.6	-0.00593662
49.7	-0.00617504
49.8	-0.00636578
49.9	-0.00636578
50	-0.00607967
50.1	-0.00603199
50.2	-0.00607967
50.3	-0.00609159
50.4	-0.00612736
50.5	-0.00612736
50.6	-0.00593662
50.7	-0.00565052
50.8	-0.00550747
50.9	-0.0054121
51	-0.00536442
51.1	-0.00531673
51.2	-0.00526905
51.3	-0.00526905
51.4	-0.00517368
51.5	-0.00507832
51.6	-0.00507832
51.7	-0.00503063
51.8	-0.005126
51.9	-0.00507832
52	-0.00503063
52.1	-0.00507832
52.2	-0.00498295
52.3	-0.00498295
52.4	-0.00498295
52.5	-0.00498295
52.6	-0.00498295
52.7	-0.00498295
52.8	-0.00498295
52.9	-0.00503063
53	-0.00498295
53.1	-0.00469685
53.2	-0.00431538
53.3	-0.00422001
53.4	-0.00412464
53.5	-0.00393391
53.6	-0.00388622
53.7	-0.00412464
53.8	-0.00407696
53.9	-0.00379086
54	-0.00412464
54.1	-0.00445843
54.2	-0.00417233
54.3	-0.00450611
54.4	-0.00474453
54.5	-0.00493526
54.6	-0.00488758
54.7	-0.00507832
54.8	-0.00498295
54.9	-0.00507832
55	-0.00503063
55.1	-0.00503063
55.2	-0.00517368
55.3	-0.00522137
55.4	-0.00522137
55.5	-0.00517368
55.6	-0.00526905
55.7	-0.00522137
55.8	-0.00526905
55.9	-0.00522137
56	-0.00522137
56.1	-0.00522137
56.2	-0.00522137
56.3	-0.00531673
56.4	-0.00531673
56.5	-0.00526905
56.6	-0.00531673
56.7	-0.0054121
56.8	-0.00584126
56.9	-0.00598431
57	-0.00612736
57.1	-0.00627041
57.2	-0.00617504
57.3	-0.00607967
57.4	-0.00603199
57.5	-0.00598431
57.6	-0.00617504
57.7	-0.00627041
57.8	-0.00622272
57.9	-0.00584126
58	-0.00560284
58.1	-0.00545979
58.2	-0.00536442
58.3	-0.00531673
58.4	-0.00526905
58.5	-0.00522137
58.6	-0.00526905
58.7	-0.00517368
58.8	-0.005126
58.9	-0.00509024
59	-0.00503063
59.1	-0.00503063
59.2	-0.00501871
59.3	-0.00500381
59.4	-0.00498295
59.5	-0.00498295
59.6	-0.00498295
59.7	-0.00498295
59.8	-0.00498295
59.9	-0.00488758
60	-0.00488758
60.1	-0.00493526
60.2	-0.0048399
60.3	-0.00488758
60.4	-0.00455379
60.5	-0.00455379
60.6	-0.00422001
60.7	-0.00383854
60.8	-0.00398159
60.9	-0.00398159
61	-0.00405312
61.1	-0.00412464
61.2	-0.00412464
61.3	-0.00412464
61.4	-0.00450611
61.5	-0.00493526
61.6	-0.00450611
61.7	-0.00479221
61.8	-0.00503063
61.9	-0.00503063
62	-0.00500679
62.1	-0.00498295
62.2	-0.00498295
62.3	-0.00498295
62.4	-0.00507832
62.5	-0.005126
62.6	-0.00517368
62.7	-0.005126
62.8	-0.00522137
62.9	-0.005126
63	-0.00522137
63.1	-0.00522137
63.2	-0.00522137
63.3	-0.00517368
63.4	-0.00522137
63.5	-0.00526905
63.6	-0.00526905
63.7	-0.00526905
63.8	-0.00531673
63.9	-0.0056982
64	-0.00598431
64.1	-0.00622272
64.2	-0.00617504
64.3	-0.00612736
64.4	-0.00603199
64.5	-0.00603199
64.6	-0.00612736
64.7	-0.00617504
64.8	-0.00622272
64.9	-0.00593662
65	-0.00560284
65.1	-0.0054121
65.2	-0.00526905
65.3	-0.00526905
65.4	-0.00526905
65.5	-0.00517368
65.6	-0.00517368
65.7	-0.00507832
65.8	-0.00498295
65.9	-0.00493526
66	-0.00493526
66.1	-0.00493526
66.2	-0.00493526
66.3	-0.00498295
66.4	-0.00493526
66.5	-0.00488758
66.6	-0.00488758
66.7	-0.00488758
66.8	-0.0048399
66.9	-0.00479221
67	-0.00488758
67.1	-0.00479221
67.2	-0.00436306
67.3	-0.00417233
67.4	-0.00388622
67.5	-0.00383854
67.6	-0.00388622
67.7	-0.00393391
67.8	-0.00417233
67.9	-0.00441074
68	-0.00388622
68.1	-0.00369549
68.2	-0.00422001
68.3	-0.00464916
68.4	-0.00474453
68.5	-0.0048399
68.6	-0.00493526
68.7	-0.00493526
68.8	-0.00498295
68.9	-0.00493526
69	-0.00503063
69.1	-0.00503063
69.2	-0.00507832
69.3	-0.00507832
69.4	-0.00507832
69.5	-0.00507832
69.6	-0.005126
69.7	-0.005126
69.8	-0.005126
69.9	-0.005126
70	-0.00517368
70.1	-0.00522137
70.2	-0.00522137
70.3	-0.00526905
70.4	-0.00517368
70.5	-0.00545979
70.6	-0.00560284
70.7	-0.00593662
70.8	-0.00617504
70.9	-0.00622272
71	-0.00607967
71.1	-0.00593662
71.2	-0.00598431
71.3	-0.00598431
71.4	-0.00612736
71.5	-0.00607967
71.6	-0.00593662
71.7	-0.00550747
71.8	-0.00545979
71.9	-0.00522137
72	-0.00522137
72.1	-0.00517368
72.2	-0.005126
72.3	-0.005126
72.4	-0.00507832
72.5	-0.00503063
72.6	-0.00498295
72.7	-0.00488758
72.8	-0.00488758
72.9	-0.00493526
73	-0.00493526
73.1	-0.00488758
73.2	-0.00498295
73.3	-0.0048399
73.4	-0.00488758
73.5	-0.00498295
73.6	-0.00488758
73.7	-0.0048399
73.8	-0.0048399
73.9	-0.0048399
74	-0.00488758
74.1	-0.00479221
74.2	-0.00436306
74.3	-0.00441074
74.4	-0.00412464
74.5	-0.00412464
74.6	-0.00407696
74.7	-0.00417233
74.8	-0.00398159
74.9	-0.00369549
75	-0.00412464
75.1	-0.00398159
75.2	-0.00412464
75.3	-0.00450611
75.4	-0.00398159
75.5	-0.00455379
75.6	-0.00469685
75.7	-0.00479221
75.8	-0.00469685
75.9	-0.00493526
76	-0.00488758
76.1	-0.00493526
76.2	-0.00493526
76.3	-0.00493526
76.4	-0.00499487
76.5	-0.00503063
76.6	-0.00507832
76.7	-0.00503063
76.8	-0.00507832
76.9	-0.00503063
77	-0.00507832
77.1	-0.00507832
77.2	-0.005126
77.3	-0.005126
77.4	-0.00507832
77.5	-0.00507832
77.6	-0.005126
77.7	-0.00522137
77.8	-0.00507832
77.9	-0.005126
78	-0.00531673
78.1	-0.00545979
78.2	-0.00584126
78.3	-0.00607967
78.4	-0.00598431
78.5	-0.00598431
78.6	-0.00579357
78.7	-0.00565052
78.8	-0.0056982
78.9	-0.00582933
79	-0.00598431
79.1	-0.00598431
79.2	-0.00584126
79.3	-0.00574589
79.4	-0.0054121
79.5	-0.00526905
79.6	-0.00522137
79.7	-0.005126
79.8	-0.005126
79.9	-0.00507832
80	-0.00507832
80.1	-0.00507832
80.2	-0.00503063
80.3	-0.00493526
80.4	-0.00479221
80.5	-0.00493526
80.6	-0.0048399
80.7	-0.00488758
80.8	-0.00487566
80.9	-0.00488758
81	-0.00488758
81.1	-0.00486374
81.2	-0.0048399
81.3	-0.0048399
81.4	-0.00498295
81.5	-0.00493526
81.6	-0.00479221
81.7	-0.00479221
81.8	-0.00493526
81.9	-0.00469685
82	-0.00493526
82.1	-0.00488758
82.2	-0.00460148
82.3	-0.00398159
82.4	-0.00445843
82.5	-0.00402927
82.6	-0.00441074
82.7	-0.00407696
82.8	-0.00412464
82.9	-0.00407696
83	-0.00412464
83.1	-0.00441074
83.2	-0.00450611
83.3	-0.00407696
83.4	-0.00379086
83.5	-0.00422001
83.6	-0.00450611
83.7	-0.00493526
83.8	-0.00469685
83.9	-0.00474453
84	-0.00493526
84.1	-0.0048399
84.2	-0.00488758
84.3	-0.0048399
84.4	-0.0048399
84.5	-0.00488758
84.6	-0.00488758
84.7	-0.00495911
84.8	-0.00498295
84.9	-0.00500083
85	-0.00503063
85.1	-0.00503063
85.2	-0.00507832
85.3	-0.00507832
85.4	-0.00507832
85.5	-0.00507832
85.6	-0.00503063
85.7	-0.00503063
85.8	-0.00507832
85.9	-0.005126
86	-0.005126
86.1	-0.00513792
86.2	-0.005126
86.3	-0.00517368
86.4	-0.00522137
86.5	-0.00565052
86.6	-0.0056982
86.7	-0.00584126
86.8	-0.00603199
86.9	-0.0056982
87	-0.00574589
87.1	-0.00560284
87.2	-0.00584126
87.3	-0.00598431
87.4	-0.00603199
87.5	-0.00603199
87.6	-0.0056982
87.7	-0.0054121
87.8	-0.00526905
87.9	-0.00531673
88	-0.00503063
88.1	-0.00526905
88.2	-0.00498295
88.3	-0.00503063
88.4	-0.00498295
88.5	-0.00488758
88.6	-0.00493526
88.7	-0.00474453
88.8	-0.00479221
88.9	-0.00498295
89	-0.00474453
89.1	-0.00488758
89.2	-0.00488758
89.3	-0.00464916
89.4	-0.00474453
89.5	-0.00464916
89.6	-0.0048399
89.7	-0.00469685
89.8	-0.0048399
89.9	-0.00474453
90	-0.00469685
90.1	-0.00436306
90.2	-0.00402927
90.3	-0.00398159
90.4	-0.00396967
90.5	-0.00398159
90.6	-0.00388622
90.7	-0.00374317
90.8	-0.00355244
90.9	-0.00417233
91	-0.00331402
91.1	-0.00369549
91.2	-0.00388622
91.3	-0.00426769
91.4	-0.00479221
91.5	-0.00455379
91.6	-0.00479221
91.7	-0.0048399
91.8	-0.00488758
91.9	-0.00493526
92	-0.0048399
92.1	-0.00488758
92.2	-0.00488758
92.3	-0.00493526
92.4	-0.00498295
92.5	-0.00498295
92.6	-0.00498295
92.7	-0.00498295
92.8	-0.00503063
92.9	-0.00503063
93	-0.00507832
93.1	-0.00498295
93.2	-0.00503063
93.3	-0.00526905
93.4	-0.00517368
93.5	-0.00507832
93.6	-0.00507832
93.7	-0.00545979
93.8	-0.0056982
93.9	-0.00612736
94	-0.00603199
94.1	-0.00593662
94.2	-0.00603199
94.3	-0.00579357
94.4	-0.00598431
94.5	-0.00607967
94.6	-0.00598431
94.7	-0.00598431
94.8	-0.00560284
94.9	-0.00526905
95	-0.00526905
95.1	-0.005126
95.2	-0.00503063
95.3	-0.00507832
95.4	-0.00503063
95.5	-0.00507832
95.6	-0.00488758
95.7	-0.00479221
95.8	-0.00479221
95.9	-0.00474453
96	-0.0048399
96.1	-0.00460148
96.2	-0.0048399
96.3	-0.00474453
96.4	-0.00469685
96.5	-0.00469685
96.6	-0.00474453
96.7	-0.00474453
96.8	-0.00470877
96.9	-0.00469685
97	-0.00464916
97.1	-0.00417233
97.2	-0.00369549
97.3	-0.00402927
97.4	-0.00360012
97.5	-0.00388622
97.6	-0.00379086
97.7	-0.00393391
97.8	-0.00379086
97.9	-0.00369549
98	-0.00398159
98.1	-0.00417233
98.2	-0.00450611
98.3	-0.00469685
98.4	-0.00469685
98.5	-0.00474453
98.6	-0.00474453
98.7	-0.0048399
98.8	-0.0048399
98.9	-0.0048995
99	-0.00498295
99.1	-0.00493526
99.2	-0.00503063
99.3	-0.00498295
99.4	-0.00503063
99.5	-0.00503063
99.6	-0.00503063
99.7	-0.00503063
99.8	-0.00498295
99.9	-0.00498295
100	-0.00503063
100.1	-0.00507832
100.2	-0.00507832
100.3	-0.00517368
100.4	-0.00560284
100.5	-0.00574589
100.6	-0.00588894
100.7	-0.00607967
100.8	-0.00584126
100.9	-0.00617504
101	-0.00579357
101.1	-0.00584126
101.2	-0.00588894
101.3	-0.00593662
101.4	-0.00565052
101.5	-0.00545979
101.6	-0.00517368
101.7	-0.00507832
101.8	-0.00503063
101.9	-0.00498295
102	-0.00493526
102.1	-0.00488758
102.2	-0.0048399
102.3	-0.00474453
102.4	-0.00469685
102.5	-0.00475645
102.6	-0.00479221
102.7	-0.00479221
102.8	-0.00479221
102.9	-0.00474453
103	-0.00474453
103.1	-0.0048399
103.2	-0.00479221
103.3	-0.00469685
103.4	-0.00460148
103.5	-0.00455379
103.6	-0.00431538
103.7	-0.00388622
103.8	-0.0036478
103.9	-0.00355244
104	-0.00354052
104.1	-0.00350475
104.2	-0.00358522
104.3	-0.0036478
104.4	-0.0036478
104.5	-0.00393391
104.6	-0.00422001
104.7	-0.00426769
104.8	-0.00455379
104.9	-0.00469685
105	-0.00469685
105.1	-0.00474453
105.2	-0.00474453
105.3	-0.0048399
105.4	-0.00488758
105.5	-0.00493526
105.6	-0.00493526
105.7	-0.00497103
105.8	-0.00498295
105.9	-0.00503063
106	-0.00503063
106.1	-0.00498295
106.2	-0.00498295
106.3	-0.00503063
106.4	-0.00517368
106.5	-0.005126
106.6	-0.00538826
106.7	-0.00560284
106.8	-0.00565052
106.9	-0.00622272
107	-0.00622272
107.1	-0.00588894
107.2	-0.00598431
107.3	-0.00579357
107.4	-0.00650883
107.5	-0.00593662
107.6	-0.00560284
107.7	-0.00536442
107.8	-0.00526905
107.9	-0.00507832
108	-0.00517368
108.1	-0.00493526
108.2	-0.00498295
108.3	-0.00493526
108.4	-0.00469685
108.5	-0.00479221
108.6	-0.00464916
108.7	-0.00469685
108.8	-0.00460148
108.9	-0.00474453
109	-0.00469685
109.1	-0.00469685
109.2	-0.00470877
109.3	-0.00469983
109.4	-0.00469685
109.5	-0.00469685
109.6	-0.00474453
109.7	-0.00445843
109.8	-0.00412464
109.9	-0.00379086
110	-0.00383854
110.1	-0.00355244
110.2	-0.00407696
110.3	-0.00379086
110.4	-0.00355244
110.5	-0.00331402
110.6	-0.00374317
110.7	-0.0030756
110.8	-0.00426769
110.9	-0.00460148
111	-0.00455379
111.1	-0.00469685
111.2	-0.00464916
111.3	-0.00469685
111.4	-0.00474453
111.5	-0.00479221
111.6	-0.0048399
111.7	-0.00493526
111.8	-0.00488758
111.9	-0.00493526
112	-0.00488758
112.1	-0.00492334
112.2	-0.00493526
112.3	-0.00493526
112.4	-0.00493526
112.5	-0.00493526
112.6	-0.00498295
112.7	-0.00503063
112.8	-0.00507832
112.9	-0.00507832
113	-0.00526905
113.1	-0.00560284
113.2	-0.00584126
113.3	-0.00603199
113.4	-0.00588894
113.5	-0.00574589
113.6	-0.0056982
113.7	-0.00603199
113.8	-0.00588894
113.9	-0.00598431
114	-0.0056982
114.1	-0.00584126
114.2	-0.00517368
114.3	-0.00507832
114.4	-0.00517368
114.5	-0.00503063
114.6	-0.00488758
114.7	-0.00493526
114.8	-0.0048399
114.9	-0.00479221
115	-0.00474453
115.1	-0.00478029
115.2	-0.00479221
115.3	-0.00479221
115.4	-0.00478029
115.5	-0.00476539
115.6	-0.00474453
115.7	-0.00474453
115.8	-0.00474453
115.9	-0.00479221
116	-0.00468493
116.1	-0.00460148
116.2	-0.00460148
116.3	-0.00469685
116.4	-0.00422001
116.5	-0.00393391
116.6	-0.00331402
116.7	-0.00331402
116.8	-0.00388622
116.9	-0.00383854
117	-0.00402927
117.1	-0.0033617
117.2	-0.00464916
117.3	-0.00402927
117.4	-0.00398159
117.5	-0.00402927
117.6	-0.00445843
117.7	-0.00464916
117.8	-0.00464916
117.9	-0.00445843
118	-0.00441074
118.1	-0.0048399
118.2	-0.00469685
118.3	-0.00493526
118.4	-0.00493526
118.5	-0.00492334
118.6	-0.00488758
118.7	-0.00493526
118.8	-0.00474453
118.9	-0.00493526
119	-0.00474453
119.1	-0.00493526
119.2	-0.005126
119.3	-0.00488758
119.4	-0.00469685
119.5	-0.00488758
119.6	-0.0051856
119.7	-0.00560284
119.8	-0.00555515
119.9	-0.00588894
120	-0.00598431
120.1	-0.00603199
120.2	-0.00584126
120.3	-0.00622272
120.4	-0.00560284
120.5	-0.0058651
120.6	-0.00574589
120.7	-0.00588894
120.8	-0.00598431
120.9	-0.00474453
121	-0.00517368
121.1	-0.00450611
121.2	-0.00482798
121.3	-0.00436306
121.4	-0.00526905
121.5	-0.00550747
121.6	-0.00426769
121.7	-0.00560284
121.8	-0.00255108
121.9	-0.00436306
122	-0.00488758
122.1	-0.0056982
122.2	-0.00402927
122.3	-0.00493526
122.4	-0.00479221
122.5	-0.00503063
122.6	-0.00469685
122.7	-0.0056982
122.8	-0.00379086
122.9	-0.00464916
123	-0.0054121
123.1	-0.00302792
123.2	-0.00379086
123.3	-0.00417233
123.4	-0.00422001
123.5	-0.00369549
123.6	-0.00393391
123.7	-0.0033617
123.8	-0.00360012
123.9	-0.00340939
124	-0.00431538
124.1	-0.00383854
124.2	-0.00422001
124.3	-0.00436306
124.4	-0.00441074
124.5	-0.00431538
124.6	-0.00460148
124.7	-0.00503063
124.8	-0.00507832
124.9	-0.0048399
125	-0.0048399
125.1	-0.0048399
125.2	-0.00488758
125.3	-0.0048995
125.4	-0.00493526
125.5	-0.00493526
125.6	-0.00497103
125.7	-0.00503063
125.8	-0.00498295
125.9	-0.00503063
126	-0.00503063
126.1	-0.00498295
126.2	-0.00503063
126.3	-0.00498295
126.4	-0.00503063
126.5	-0.00507832
126.6	-0.00503063
126.7	-0.005126
126.8	-0.00574589
126.9	-0.00574589
127	-0.00593662
127.1	-0.00593662
127.2	-0.00607967
127.3	-0.00574589
127.4	-0.00526905
127.5	-0.00584126
127.6	-0.00593662
127.7	-0.00573397
127.8	-0.00555515
127.9	-0.00560284
128	-0.00531673
128.1	-0.00522137
128.2	-0.005126
128.3	-0.00498295
128.4	-0.00479221
128.5	-0.0048399
128.6	-0.00493526
128.7	-0.00493526
128.8	-0.00474453
128.9	-0.00479221
129	-0.00493526
129.1	-0.00479221
129.2	-0.00469685
129.3	-0.00474453
129.4	-0.00460148
129.5	-0.00488758
129.6	-0.00479221
129.7	-0.00479221
129.8	-0.005126
129.9	-0.00460148
130	-0.00402927
130.1	-0.00445843
130.2	-0.00460148
130.3	-0.00402927
130.4	-0.00345707
130.5	-0.00369549
130.6	-0.00464916
130.7	-0.00388622
130.8	-0.0041008
130.9	-0.00374317
131	-0.00412464
131.1	-0.00402927
131.2	-0.00398159
131.3	-0.00479221
131.4	-0.00374317
131.5	-0.00288486
131.6	-0.00498295
131.7	-0.00584126
131.8	-0.00431538
131.9	-0.00622272
132	-0.005126
132.1	-0.00345707
132.2	-0.00445843
132.3	-0.00536442
132.4	-0.00584126
132.5	-0.0048399
132.6	-0.00479221
132.7	-0.0056982
132.8	-0.00660419
132.9	-0.00388622
133	-0.00169277
133.1	-0.00460148
133.2	-0.00588894
133.3	-0.00498295
133.4	-0.00560284
133.5	-0.00560284
133.6	-0.00612736
133.7	-0.0056982
133.8	-0.00503063
133.9	-0.00584126
134	-0.00641346
134.1	-0.00617504
134.2	-0.00650883
134.3	-0.00607967
134.4	-0.00555515
134.5	-0.00507832
134.6	-0.00507832
134.7	-0.00503063
134.8	-0.00488758
134.9	-0.00488758
135	-0.00479221
135.1	-0.00479221
135.2	-0.00474453
135.3	-0.00474453
135.4	-0.00464916
135.5	-0.00474453
135.6	-0.00464916
135.7	-0.00474453
135.8	-0.00464916
135.9	-0.00441074
136	-0.00417233
136.1	-0.00455379
136.2	-0.00441074
136.3	-0.00479221
136.4	-0.00522137
136.5	-0.0048399
136.6	-0.00393391
136.7	-0.00350475
136.8	-0.0027895
136.9	-0.00326633
137	-0.00269413
137.1	-0.0033617
137.2	-0.00393391
137.3	-0.00417233
137.4	-0.00503063
137.5	-0.00522137
137.6	-0.0054121
137.7	-0.0048399
137.8	-0.00464916
137.9	-0.00445843
138	-0.00493526
138.1	-0.00479221
138.2	-0.00488758
138.3	-0.0048399
138.4	-0.00498295
138.5	-0.00488758
138.6	-0.00498295
138.7	-0.00503063
138.8	-0.00498295
138.9	-0.00503063
139	-0.00498295
139.1	-0.00493526
139.2	-0.00503063
139.3	-0.00507832
139.4	-0.00507832
139.5	-0.00507832
139.6	-0.00536442
139.7	-0.00574589
139.8	-0.00603199
139.9	-0.00617504
140	-0.00593662
140.1	-0.00588894
140.2	-0.00593662
140.3	-0.00590086
140.4	-0.00598431
140.5	-0.00579357
140.6	-0.00584126
140.7	-0.00531673
140.8	-0.00526905
140.9	-0.00498295
141	-0.005126
141.1	-0.00498295
141.2	-0.00503063
141.3	-0.00487566
141.4	-0.00474453
141.5	-0.00474453
141.6	-0.00469685
141.7	-0.00479221
141.8	-0.00473261
141.9	-0.00474453
142	-0.00469685
142.1	-0.0048399
142.2	-0.00469685
142.3	-0.00498295
142.4	-0.00469685
142.5	-0.00464916
142.6	-0.00460148
142.7	-0.00441074
142.8	-0.00383854
142.9	-0.00321865
143	-0.00379086
143.1	-0.00355244
143.2	-0.00379086
143.3	-0.00374317
143.4	-0.00374317
143.5	-0.00379086
143.6	-0.00398159
143.7	-0.00412464
143.8	-0.00450611
143.9	-0.00474453
144	-0.00469685
144.1	-0.00469685
144.2	-0.00441074
144.3	-0.00474453
144.4	-0.00455379
144.5	-0.00460148
144.6	-0.00464916
144.7	-0.00474453
144.8	-0.005126
144.9	-0.00522137
145	-0.00503063
145.1	-0.00503063
145.2	-0.00507832
145.3	-0.005126
145.4	-0.00526905
145.5	-0.005126
145.6	-0.00526905
145.7	-0.00579357
145.8	-0.00598431
145.9	-0.00612736
146	-0.00622272
146.1	-0.00607967
146.2	-0.00593662
146.3	-0.00603199
146.4	-0.00590086
146.5	-0.00593662
146.6	-0.0056982
146.7	-0.00526905
146.8	-0.00526905
146.9	-0.00507832
147	-0.00498295
147.1	-0.00503063
147.2	-0.00493526
147.3	-0.00493526
147.4	-0.00474453
147.5	-0.00474453
147.6	-0.0048399
147.7	-0.00474453
147.8	-0.0048399
147.9	-0.00474453
148	-0.00469685
148.1	-0.00479221
148.2	-0.00474453
148.3	-0.00479221
148.4	-0.00469685
148.5	-0.00469685
148.6	-0.00469685
148.7	-0.00455379
148.8	-0.00417233
148.9	-0.00383854
149	-0.00382662
149.1	-0.00369549
149.2	-0.00360012
149.3	-0.00407696
149.4	-0.00283718
149.5	-0.00383854
149.6	-0.0033617
149.7	-0.00441074
149.8	-0.00379086
149.9	-0.00436306
150	-0.00443459
150.1	-0.00474453
150.2	-0.0048399
150.3	-0.00479221
150.4	-0.00474453
150.5	-0.00486374
150.6	-0.0048399
150.7	-0.00507832
150.8	-0.00503063
150.9	-0.00531673
151	-0.005126
151.1	-0.00488758
151.2	-0.00469685
151.3	-0.00436306
151.4	-0.00488758
151.5	-0.00545979
151.6	-0.00464916
151.7	-0.00479221
151.8	-0.005126
151.9	-0.00531673
152	-0.0056982
152.1	-0.00598431
152.2	-0.00631809
152.3	-0.00598431
152.4	-0.00516176
152.5	-0.00417233
152.6	-0.00417233
152.7	-0.00617504
152.8	-0.00698566
152.9	-0.00560284
153	-0.00503063
153.1	-0.00588894
153.2	-0.00579357
153.3	-0.00556707
153.4	-0.00503063
153.5	-0.00555515
153.6	-0.00579357
153.7	-0.005126
153.8	-0.00455379
153.9	-0.00503063
154	-0.00474453
154.1	-0.00482798
154.2	-0.00479221
154.3	-0.00474453
154.4	-0.00574589
154.5	-0.00317097
154.6	-0.00460148
154.7	-0.005126
154.8	-0.00555515
154.9	-0.00469685
155	-0.00464916
155.1	-0.00420809
155.2	-0.00355244
155.3	-0.00393391
155.4	-0.00340939
155.5	-0.00402927
155.6	-0.00393391
155.7	-0.00302792
155.8	-0.00298023
155.9	-0.00402927
156	-0.0036478
156.1	-0.00450611
156.2	-0.00493526
156.3	-0.00431538
156.4	-0.00479221
156.5	-0.00488758
156.6	-0.00503063
156.7	-0.00488758
156.8	-0.00507832
156.9	-0.00493526
157	-0.00469685
157.1	-0.00498295
157.2	-0.005126
157.3	-0.00507832
157.4	-0.00503063
157.5	-0.00517368
157.6	-0.00503063
157.7	-0.00493526
157.8	-0.00507832
157.9	-0.00517368
158	-0.00545979
158.1	-0.00598431
158.2	-0.00612736
158.3	-0.00612736
158.4	-0.00588894
158.5	-0.00579357
158.6	-0.00607967
158.7	-0.00612736
158.8	-0.00607967
158.9	-0.00588894
159	-0.00550747
159.1	-0.00526905
159.2	-0.00517368
159.3	-0.00507832
159.4	-0.00503063
159.5	-0.00507832
159.6	-0.00498295
159.7	-0.00488758
159.8	-0.00479221
159.9	-0.00469685
160	-0.00474453
160.1	-0.00474453
160.2	-0.00474453
160.3	-0.00476837
160.4	-0.00479221
160.5	-0.00479221
160.6	-0.00474453
160.7	-0.00479221
160.8	-0.00464916
160.9	-0.00469685
161	-0.00445843
161.1	-0.00393391
161.2	-0.00369549
161.3	-0.00331402
161.4	-0.0033617
161.5	-0.00360012
161.6	-0.00383854
161.7	-0.00369549
161.8	-0.00345707
161.9	-0.00369549
162	-0.00393391
162.1	-0.00436306
162.2	-0.00460148
162.3	-0.00464916
162.4	-0.00474453
162.5	-0.00474453
162.6	-0.00480413
162.7	-0.0048399
162.8	-0.00488758
162.9	-0.00488758
163	-0.00498295
163.1	-0.00503063
163.2	-0.00503063
163.3	-0.00498295
163.4	-0.00503063
163.5	-0.00498295
163.6	-0.00503063
163.7	-0.00507832
163.8	-0.00507832
163.9	-0.00507832
164	-0.00507832
164.1	-0.005126
164.2	-0.00550747
164.3	-0.00579357
164.4	-0.00617504
164.5	-0.00607967
164.6	-0.00603199
164.7	-0.00584126
164.8	-0.00603199
164.9	-0.00593662
165	-0.00593662
165.1	-0.00588894
165.2	-0.00565052
165.3	-0.0054121
165.4	-0.00531673
165.5	-0.00517368
165.6	-0.005126
165.7	-0.00503063
165.8	-0.00507832
165.9	-0.00498295
166	-0.00488758
166.1	-0.00474453
166.2	-0.00488758
166.3	-0.00479221
166.4	-0.00479221
166.5	-0.00479221
166.6	-0.00469685
166.7	-0.00474453
166.8	-0.0048399
166.9	-0.0048399
167	-0.00474453
167.1	-0.00469685
167.2	-0.00464916
167.3	-0.00469685
167.4	-0.00474453
167.5	-0.00441074
167.6	-0.00388622
167.7	-0.00398159
167.8	-0.00407696
167.9	-0.00388622
168	-0.00398159
168.1	-0.00395775
168.2	-0.00388622
168.3	-0.00407696
168.4	-0.00388622
168.5	-0.00412464
168.6	-0.00460148
168.7	-0.00460148
168.8	-0.00469685
168.9	-0.00474453
169	-0.0048399
169.1	-0.00488758
169.2	-0.0048399
169.3	-0.00493526
169.4	-0.00498295
169.5	-0.00507832
169.6	-0.00498295
169.7	-0.00503063
169.8	-0.00507832
169.9	-0.00503063
170	-0.00503063
170.1	-0.00507832
170.2	-0.00498295
170.3	-0.00503063
170.4	-0.00503063
170.5	-0.005126
170.6	-0.005126
170.7	-0.005126
170.8	-0.00545979
170.9	-0.00574589
171	-0.00598431
171.1	-0.00622272
171.2	-0.00598431
171.3	-0.00588894
171.4	-0.00584126
171.5	-0.00593662
171.6	-0.00603199
171.7	-0.00612736
171.8	-0.00593662
171.9	-0.00560284
172	-0.00526905
172.1	-0.00522137
172.2	-0.00507832
172.3	-0.005126
172.4	-0.00507832
172.5	-0.00503063
172.6	-0.00493526
172.7	-0.0048399
172.8	-0.00479221
172.9	-0.00488758
173	-0.00479221
173.1	-0.00493526
173.2	-0.00469685
173.3	-0.00479221
173.4	-0.00479221
173.5	-0.00474453
173.6	-0.00474453
173.7	-0.00474453
173.8	-0.00469685
173.9	-0.00488758
174	-0.00479221
174.1	-0.00450611
174.2	-0.00417233
174.3	-0.00393391
174.4	-0.00374317
174.5	-0.00393391
174.6	-0.00383854
174.7	-0.00402927
174.8	-0.00412464
174.9	-0.00379086
175	-0.00393391
175.1	-0.00383854
175.2	-0.00412464
175.3	-0.00455379
175.4	-0.00474453
175.5	-0.00474453
175.6	-0.00479221
175.7	-0.0048399
175.8	-0.0048399
175.9	-0.00493526
176	-0.00493526
176.1	-0.00493526
176.2	-0.00493526
176.3	-0.00498295
176.4	-0.00503063
176.5	-0.00507832
176.6	-0.00507832
176.7	-0.00505447
176.8	-0.00503063
176.9	-0.00503063
177	-0.00503063
177.1	-0.00503063
177.2	-0.00507832
177.3	-0.005126
177.4	-0.005126
177.5	-0.00507832
177.6	-0.005126
177.7	-0.0054121
177.8	-0.00550747
177.9	-0.00572205
178	-0.00598431
178.1	-0.00598431
178.2	-0.00584126
178.3	-0.00593662
178.4	-0.00584126
178.5	-0.00594854
178.6	-0.00593662
178.7	-0.00607967
178.8	-0.00617504
178.9	-0.0056982
179	-0.00545979
179.1	-0.00540018
179.2	-0.00517368
179.3	-0.00526905
179.4	-0.00507832
179.5	-0.00507832
179.6	-0.00536442
179.7	-0.00450611
179.8	-0.00498295
179.9	-0.00479221
180	-0.005126
180.1	-0.00488758
180.2	-0.00507832
180.3	-0.00422001
180.4	-0.00450611
180.5	-0.0048399
180.6	-0.00507832
180.7	-0.00460148
180.8	-0.00627041
180.9	-0.00355244
181	-0.00450611
181.1	-0.00488758
181.2	-0.00493526
181.3	-0.00441074
181.4	-0.00550747
181.5	-0.00450611
181.6	-0.00231266
181.7	-0.00426769
181.8	-0.005126
181.9	-0.00293255
182	-0.00545979
182.1	-0.00135899
182.2	-0.00355244
182.3	-0.00398159
182.4	-0.0048399
182.5	-0.00431538
182.6	-0.00360012
182.7	-0.00212193
182.8	-0.00312328
182.9	-0.00584126
183	-0.00584126
183.1	-0.00712872
183.2	-0.00464916
183.3	-0.00226498
183.4	-0.00455379
183.5	-0.00603199
183.6	-0.00498295
183.7	-0.00598431
183.8	-0.00507832
183.9	-0.000548363
184	-0.00402927
184.1	-0.00669956
184.2	-0.00450611
184.3	-0.00803471
184.4	-0.00379086
184.5	-0.00150204
184.6	-0.00321865
184.7	-0.00550747
184.8	-0.0071764
184.9	-0.00941753
185	-0.00665188
185.1	-0.00555515
185.2	-0.005126
185.3	-0.00587702
185.4	-0.00655651
185.5	-0.00627041
185.6	-0.00593662
185.7	-0.0056982
185.8	-0.00565052
185.9	-0.00578165
186	-0.00593662
186.1	-0.00584126
186.2	-0.00579357
186.3	-0.00584126
186.4	-0.00593662
186.5	-0.00617504
186.6	-0.00607967
186.7	-0.00593662
186.8	-0.00565052
186.9	-0.00545979
187	-0.00531673
187.1	-0.00517368
187.2	-0.00526905
187.3	-0.00517368
187.4	-0.00507832
187.5	-0.00507832
187.6	-0.00507832
187.7	-0.00503063
187.8	-0.00507832
187.9	-0.00493526
188	-0.00503063
188.1	-0.00498295
188.2	-0.00507832
188.3	-0.00488758
188.4	-0.00498295
188.5	-0.00488758
188.6	-0.00488758
188.7	-0.00493526
188.8	-0.00488758
188.9	-0.00503063
189	-0.00493526
189.1	-0.00488758
189.2	-0.00498295
189.3	-0.0048399
189.4	-0.00488758
189.5	-0.00474453
189.6	-0.00450611
189.7	-0.00422001
189.8	-0.00398159
189.9	-0.00407696
190	-0.00405312
190.1	-0.00412464
190.2	-0.00402927
190.3	-0.00431538
190.4	-0.00450611
190.5	-0.00422001
190.6	-0.00379086
190.7	-0.00407696
190.8	-0.00464916
190.9	-0.00460148
191	-0.00469685
191.1	-0.00474453
191.2	-0.00479221
191.3	-0.0048399
191.4	-0.00488758
191.5	-0.00488758
191.6	-0.00488758
191.7	-0.00494719
191.8	-0.00498295
191.9	-0.00503063
192	-0.00503063
192.1	-0.00503063
192.2	-0.00507832
192.3	-0.00503063
192.4	-0.00507832
192.5	-0.00503063
192.6	-0.00507832
192.7	-0.00506639
192.8	-0.00507832
192.9	-0.00507832
193	-0.005126
193.1	-0.00513792
193.2	-0.00517368
193.3	-0.00517368
193.4	-0.005126
193.5	-0.005126
193.6	-0.00545979
193.7	-0.00555515
193.8	-0.00584126
193.9	-0.00617504
194	-0.00584126
194.1	-0.00598431
194.2	-0.00584126
194.3	-0.0056982
194.4	-0.00579357
194.5	-0.00584126
194.6	-0.00574589
194.7	-0.00588894
194.8	-0.00555515
194.9	-0.00565052
195	-0.0054121
195.1	-0.00536442
195.2	-0.00531673
195.3	-0.00522137
195.4	-0.005126
195.5	-0.00503063
195.6	-0.00507832
195.7	-0.00507832
195.8	-0.00503063
195.9	-0.00503063
196	-0.00498295
196.1	-0.00488758
196.2	-0.00493526
196.3	-0.00494719
196.4	-0.00498295
196.5	-0.00498295
196.6	-0.00493526
196.7	-0.00498295
196.8	-0.0048399
196.9	-0.00488758
197	-0.0048399
197.1	-0.00488758
197.2	-0.00493526
197.3	-0.00488758
197.4	-0.00487566
197.5	-0.0048399
197.6	-0.0048399
197.7	-0.00488758
197.8	-0.0048399
197.9	-0.00479221
198	-0.00469685
198.1	-0.00412464
198.2	-0.00393391
198.3	-0.00422001
198.4	-0.00426769
198.5	-0.00426769
198.6	-0.00431538
198.7	-0.00436306
198.8	-0.00436306
198.9	-0.00455379
199	-0.00422001
199.1	-0.00393391
199.2	-0.00450611
199.3	-0.00464916
199.4	-0.00464916
199.5	-0.00474453
199.6	-0.00474453
199.7	-0.0048399
[truncated: 248,003+ more rows]
