# Supplementary material for: Logical gates in ensembles of proteinoid microspheres
Source: PLoS One. 2023 Sep 18;18(9):e0289433. doi: 10.1371/journal.pone.0289433 (PMC10506713; doi:10.1371/journal.pone.0289433)
Supplement: S12 File — (XLSX) [file pone.0289433.s012.xlsx]

## Sheet: Sheet1
CA i vs t
s	µA
0	0.214577
0.1	0.214577
0.2	0.214577
0.3	0.214577
0.4	0.214577
0.5	0.13113
0.6	0.13113
0.7	0.13113
0.8	0.13113
0.9	0.13113
1	0.1266
1.1	0.1266
1.2	0.1266
1.3	0.1266
1.4	0.1266
1.5	0.126052
1.6	0.126005
1.7	0.126005
1.8	0.125957
1.9	0.126005
2	0.125993
2.1	0.126005
2.2	0.125978
2.3	0.125957
2.4	0.125957
2.5	0.125957
2.6	0.125909
2.7	0.125909
2.8	0.125909
2.9	0.125957
3	0.125862
3.1	0.125909
3.2	0.125862
3.3	0.125897
3.4	0.125909
3.5	0.125909
3.6	0.125909
3.7	0.125862
3.8	0.125862
3.9	0.125814
4	0.125814
4.1	0.125814
4.2	0.125766
4.3	0.125862
4.4	0.126005
4.5	0.126529
4.6	0.125862
4.7	0.128723
4.8	0.127578
4.9	0.125528
5	0.123239
5.1	0.125719
5.2	0.125242
5.3	0.125766
5.4	0.1261
5.5	0.126005
5.6	0.125719
5.7	0.126148
5.8	0.125623
5.9	0.125409
6	0.125403
6.1	0.125289
6.2	0.125289
6.3	0.125337
6.4	0.126386
6.5	0.12939
6.6	0.129724
6.7	0.124431
6.8	0.123716
6.9	0.125194
7	0.126434
7.1	0.125719
7.2	0.123525
7.3	0.125242
7.4	0.127054
7.5	0.124717
7.6	0.124813
7.7	0.125337
7.8	0.125623
7.9	0.125099
8	0.126005
8.1	0.125099
8.2	0.125242
8.3	0.124908
8.4	0.125719
8.5	0.125528
8.6	0.125432
8.7	0.12548
8.8	0.125385
8.9	0.125289
9	0.125337
9.1	0.125385
9.2	0.125337
9.3	0.125289
9.4	0.125337
9.5	0.125337
9.6	0.125432
9.7	0.125194
9.8	0.125289
9.9	0.125337
10	0.125337
10.1	0.125289
10.2	0.125242
10.3	0.125289
10.4	0.125289
10.5	0.125242
10.6	0.125289
10.7	0.125242
10.8	0.125242
10.9	0.125242
11	0.125242
11.1	0.125242
11.2	0.125194
11.3	0.125194
11.4	0.125146
11.5	0.125146
11.6	0.125146
11.7	0.125146
11.8	0.125146
11.9	0.125146
12	0.125146
12.1	0.125146
12.2	0.125099
12.3	0.125099
12.4	0.125099
12.5	0.125099
12.6	0.125099
12.7	0.125099
12.8	0.125051
12.9	0.125051
13	0.125051
13.1	0.125003
13.2	0.125003
13.3	0.125003
13.4	0.125003
13.5	0.125003
13.6	0.125003
13.7	0.124956
13.8	0.124956
13.9	0.125003
14	0.124813
14.1	0.124908
14.2	0.125003
14.3	0.125289
14.4	0.125087
14.5	0.124908
14.6	0.125146
14.7	0.125289
14.8	0.125051
14.9	0.125051
15	0.125337
15.1	0.125576
15.2	0.125766
15.3	0.127101
15.4	0.125862
15.5	0.127626
15.6	0.127054
15.7	0.11642
15.8	0.135923
15.9	0.126768
16	0.123096
16.1	0.134206
16.2	0.115419
16.3	0.139499
16.4	0.146461
16.5	0.113178
16.6	0.106216
16.7	0.118232
16.8	0.115324
16.9	0.116241
17	0.115848
17.1	0.119094
17.2	0.122619
17.3	0.121665
17.4	0.121904
17.5	0.122047
17.6	0.123072
17.7	0.12424
17.8	0.124097
17.9	0.123978
18	0.123579
18.1	0.123287
18.2	0.122953
18.3	0.123859
18.4	0.125194
18.5	0.12486
18.6	0.124693
18.7	0.124604
18.8	0.124431
18.9	0.124431
19	0.124348
19.1	0.124336
19.2	0.124315
19.3	0.124288
19.4	0.124288
19.5	0.124383
19.6	0.124527
19.7	0.124479
19.8	0.124419
19.9	0.124336
20	0.124336
20.1	0.124372
20.2	0.124383
20.3	0.124431
20.4	0.124383
20.5	0.12424
20.6	0.124288
20.7	0.124336
20.8	0.124288
20.9	0.12424
21	0.124145
21.1	0.124193
21.2	0.12424
21.3	0.12424
21.4	0.124288
21.5	0.124288
21.6	0.124097
21.7	0.124193
21.8	0.124097
21.9	0.124097
22	0.124145
22.1	0.124145
22.2	0.124097
22.3	0.124097
22.4	0.124145
22.5	0.124193
22.6	0.124193
22.7	0.124133
22.8	0.12405
22.9	0.124097
23	0.123954
23.1	0.124002
23.2	0.123954
23.3	0.124002
23.4	0.123954
23.5	0.123954
23.6	0.124002
23.7	0.123907
23.8	0.123954
23.9	0.123907
24	0.123954
24.1	0.123954
24.2	0.123954
24.3	0.123954
24.4	0.123954
24.5	0.123907
24.6	0.123907
24.7	0.123859
24.8	0.123907
24.9	0.123859
25	0.123859
25.1	0.123859
25.2	0.123859
25.3	0.123859
25.4	0.123811
25.5	0.123859
25.6	0.123811
25.7	0.123811
25.8	0.123764
25.9	0.123764
26	0.123764
26.1	0.123764
26.2	0.123764
26.3	0.123764
26.4	0.123716
26.5	0.123716
26.6	0.123716
26.7	0.123716
26.8	0.123716
26.9	0.123716
27	0.123716
27.1	0.123716
27.2	0.123716
27.3	0.123716
27.4	0.123764
27.5	0.123764
27.6	0.123811
27.7	0.123811
27.8	0.123835
27.9	0.123859
28	0.123859
28.1	0.123907
28.2	0.123907
28.3	0.123954
28.4	0.123954
28.5	0.123954
28.6	0.124002
28.7	0.124002
28.8	0.124002
28.9	0.124002
29	0.123954
29.1	0.123954
29.2	0.123954
29.3	0.123954
29.4	0.123954
29.5	0.123954
29.6	0.123954
29.7	0.123954
29.8	0.123954
29.9	0.123954
30	0.123954
30.1	0.123954
30.2	0.12393
30.3	0.123907
30.4	0.123907
30.5	0.123954
30.6	0.123954
30.7	0.123907
30.8	0.123859
30.9	0.123907
31	0.123859
31.1	0.123859
31.2	0.123859
31.3	0.123859
31.4	0.123811
31.5	0.123859
31.6	0.123811
31.7	0.123811
31.8	0.123811
31.9	0.123811
32	0.123764
32.1	0.123811
32.2	0.123764
32.3	0.123764
32.4	0.123764
32.5	0.123764
32.6	0.123764
32.7	0.123764
32.8	0.123716
32.9	0.123668
33	0.123668
33.1	0.123668
33.2	0.123668
33.3	0.123668
33.4	0.123621
33.5	0.123621
33.6	0.123621
33.7	0.123621
33.8	0.123621
33.9	0.123621
34	0.123573
34.1	0.123573
34.2	0.123573
34.3	0.123573
34.4	0.123573
34.5	0.123573
34.6	0.123525
34.7	0.123525
34.8	0.123573
34.9	0.123573
35	0.123573
35.1	0.123573
35.2	0.123573
35.3	0.123525
35.4	0.123573
35.5	0.123525
35.6	0.123573
35.7	0.123525
35.8	0.123525
35.9	0.123525
36	0.123525
36.1	0.123525
36.2	0.123477
36.3	0.123477
36.4	0.12343
36.5	0.123477
36.6	0.12343
36.7	0.123477
36.8	0.12343
36.9	0.12343
37	0.12343
37.1	0.12343
37.2	0.123382
37.3	0.123382
37.4	0.123382
37.5	0.123334
37.6	0.123382
37.7	0.123334
37.8	0.123382
37.9	0.123382
38	0.123334
38.1	0.123382
38.2	0.123334
38.3	0.123239
38.4	0.123239
38.5	0.123239
38.6	0.123287
38.7	0.123287
38.8	0.123239
38.9	0.123287
39	0.123239
39.1	0.123287
39.2	0.123287
39.3	0.123287
39.4	0.123191
39.5	0.123191
39.6	0.123203
39.7	0.123191
39.8	0.123239
39.9	0.123191
40	0.123239
40.1	0.123239
40.2	0.123239
40.3	0.123191
40.4	0.123144
40.5	0.123191
40.6	0.123191
40.7	0.123144
40.8	0.123239
40.9	0.123144
41	0.123096
41.1	0.123096
41.2	0.123144
41.3	0.123048
41.4	0.123096
41.5	0.123096
41.6	0.123096
41.7	0.123096
41.8	0.123096
41.9	0.123048
42	0.123048
42.1	0.123048
42.2	0.123048
42.3	0.123048
42.4	0.123048
42.5	0.123001
42.6	0.122953
42.7	0.123001
42.8	0.122953
42.9	0.122953
43	0.122953
43.1	0.122953
43.2	0.122953
43.3	0.122953
43.4	0.122953
43.5	0.122953
43.6	0.122905
43.7	0.122905
43.8	0.122905
43.9	0.122905
44	0.122905
44.1	0.122905
44.2	0.122858
44.3	0.122858
44.4	0.122858
44.5	0.122858
44.6	0.122858
44.7	0.12281
44.8	0.122858
44.9	0.12281
45	0.12281
45.1	0.12281
45.2	0.12281
45.3	0.122762
45.4	0.122762
45.5	0.122762
45.6	0.122715
45.7	0.122667
45.8	0.122715
45.9	0.122715
46	0.122715
46.1	0.122715
46.2	0.122715
46.3	0.122715
46.4	0.122715
46.5	0.122667
46.6	0.122667
46.7	0.122619
46.8	0.122619
46.9	0.122619
47	0.122619
47.1	0.122571
47.2	0.122571
47.3	0.122571
47.4	0.122571
47.5	0.122571
47.6	0.122571
47.7	0.122524
47.8	0.122524
47.9	0.122524
48	0.122476
48.1	0.122476
48.2	0.122476
48.3	0.122476
48.4	0.122476
48.5	0.122476
48.6	0.122428
48.7	0.122428
48.8	0.122428
48.9	0.122428
49	0.122428
49.1	0.122381
49.2	0.122381
49.3	0.122381
49.4	0.122381
49.5	0.122381
49.6	0.122333
49.7	0.122333
49.8	0.122333
49.9	0.122333
50	0.122333
50.1	0.122333
50.2	0.122285
50.3	0.122285
50.4	0.122285
50.5	0.122238
50.6	0.122285
50.7	0.122238
50.8	0.122238
50.9	0.122238
51	0.122238
51.1	0.122238
51.2	0.122238
51.3	0.12219
51.4	0.12219
51.5	0.12219
51.6	0.12219
51.7	0.12219
51.8	0.122142
51.9	0.122142
52	0.12219
52.1	0.12219
52.2	0.122142
52.3	0.122142
52.4	0.122142
52.5	0.122142
52.6	0.122142
52.7	0.122142
52.8	0.122095
52.9	0.122095
53	0.122095
53.1	0.122095
53.2	0.122047
53.3	0.122095
53.4	0.122047
53.5	0.122047
53.6	0.122047
53.7	0.122047
53.8	0.122047
53.9	0.122047
54	0.121999
54.1	0.122047
54.2	0.121999
54.3	0.121952
54.4	0.121952
54.5	0.121952
54.6	0.121952
54.7	0.121952
54.8	0.121952
54.9	0.121952
55	0.121904
55.1	0.121904
55.2	0.121904
55.3	0.121904
55.4	0.121904
55.5	0.121904
55.6	0.121904
55.7	0.121904
55.8	0.121856
55.9	0.121856
56	0.121856
56.1	0.121856
56.2	0.121809
56.3	0.121809
56.4	0.121809
56.5	0.121809
56.6	0.121809
56.7	0.121809
56.8	0.121761
56.9	0.121761
57	0.121761
57.1	0.121761
57.2	0.121761
57.3	0.121761
57.4	0.121761
57.5	0.121713
57.6	0.121713
57.7	0.121665
57.8	0.121713
57.9	0.121665
58	0.121713
58.1	0.121665
58.2	0.121713
58.3	0.121665
58.4	0.121665
58.5	0.121618
58.6	0.121618
58.7	0.121618
58.8	0.121618
58.9	0.121618
59	0.121618
59.1	0.121618
59.2	0.12157
59.3	0.121618
59.4	0.12157
59.5	0.12157
59.6	0.12157
59.7	0.12157
59.8	0.12157
59.9	0.12157
60	0.121522
60.1	0.121522
60.2	0.121522
60.3	0.121522
60.4	0.121522
60.5	0.121499
60.6	0.121475
60.7	0.121475
60.8	0.121475
60.9	0.121475
61	0.121475
61.1	0.121475
61.2	0.121427
61.3	0.121427
61.4	0.121427
61.5	0.121427
61.6	0.121427
61.7	0.121427
61.8	0.121379
61.9	0.121379
62	0.121379
62.1	0.121379
62.2	0.121332
62.3	0.121332
62.4	0.121332
62.5	0.121332
62.6	0.121332
62.7	0.121332
62.8	0.121284
62.9	0.121284
63	0.121284
63.1	0.121284
63.2	0.121284
63.3	0.121284
63.4	0.121284
63.5	0.121284
63.6	0.121284
63.7	0.121236
63.8	0.121236
63.9	0.121236
64	0.121236
64.1	0.121189
64.2	0.121236
64.3	0.121189
64.4	0.121189
64.5	0.121189
64.6	0.121189
64.7	0.121189
64.8	0.121189
64.9	0.121141
65	0.121141
65.1	0.121141
65.2	0.121141
65.3	0.121141
65.4	0.121141
65.5	0.121141
65.6	0.121141
65.7	0.121141
65.8	0.121093
65.9	0.121093
66	0.121093
66.1	0.121093
66.2	0.121093
66.3	0.121046
66.4	0.121046
66.5	0.121046
66.6	0.121046
66.7	0.121046
66.8	0.121046
66.9	0.121046
67	0.121022
67.1	0.120998
67.2	0.120998
67.3	0.12095
67.4	0.12095
67.5	0.12095
67.6	0.12095
67.7	0.12095
67.8	0.12095
67.9	0.12095
68	0.120903
68.1	0.120903
68.2	0.120903
68.3	0.120903
68.4	0.120903
68.5	0.120903
68.6	0.120903
68.7	0.120903
68.8	0.120855
68.9	0.120903
69	0.120855
69.1	0.120903
69.2	0.120807
69.3	0.120855
69.4	0.120855
69.5	0.120855
69.6	0.120855
69.7	0.120807
69.8	0.120807
69.9	0.120807
70	0.120807
70.1	0.120807
70.2	0.120807
70.3	0.120759
70.4	0.120759
70.5	0.120759
70.6	0.120759
70.7	0.120759
70.8	0.120759
70.9	0.120759
71	0.120759
71.1	0.120759
71.2	0.120759
71.3	0.120759
71.4	0.120759
71.5	0.120759
71.6	0.120712
71.7	0.120712
71.8	0.120712
71.9	0.120664
72	0.120664
72.1	0.120664
72.2	0.120664
72.3	0.120664
72.4	0.120664
72.5	0.120664
72.6	0.120664
72.7	0.120616
72.8	0.120616
72.9	0.120569
73	0.120569
73.1	0.120616
73.2	0.120616
73.3	0.120616
73.4	0.120616
73.5	0.120569
73.6	0.120569
73.7	0.120521
73.8	0.120569
73.9	0.120521
74	0.120521
74.1	0.120521
74.2	0.120521
74.3	0.120521
74.4	0.120473
74.5	0.120521
74.6	0.120473
74.7	0.120473
74.8	0.120473
74.9	0.120473
75	0.120426
75.1	0.120426
75.2	0.120426
75.3	0.120426
75.4	0.120426
75.5	0.120426
75.6	0.120426
75.7	0.120426
75.8	0.120426
75.9	0.120378
76	0.120378
76.1	0.120378
76.2	0.12033
76.3	0.120378
76.4	0.12033
76.5	0.120378
76.6	0.12033
76.7	0.120378
76.8	0.12033
76.9	0.12033
77	0.120283
77.1	0.12033
77.2	0.120283
77.3	0.120283
77.4	0.120283
77.5	0.120283
77.6	0.120283
77.7	0.120235
77.8	0.120235
77.9	0.120235
78	0.120235
78.1	0.120235
78.2	0.120187
78.3	0.120187
78.4	0.120187
78.5	0.12014
78.6	0.120187
78.7	0.12014
78.8	0.120187
78.9	0.120092
79	0.12014
79.1	0.12014
79.2	0.12014
79.3	0.120092
79.4	0.120092
79.5	0.120044
79.6	0.120044
79.7	0.120092
79.8	0.120092
79.9	0.120044
80	0.120092
80.1	0.120044
80.2	0.120044
80.3	0.119997
80.4	0.119997
80.5	0.119997
80.6	0.119997
80.7	0.119949
80.8	0.119949
80.9	0.119949
81	0.119949
81.1	0.119949
81.2	0.119949
81.3	0.119901
81.4	0.119901
81.5	0.119901
81.6	0.119901
81.7	0.119901
81.8	0.119901
81.9	0.119901
82	0.119901
82.1	0.119853
82.2	0.119853
82.3	0.119853
82.4	0.119853
82.5	0.119853
82.6	0.119853
82.7	0.119853
82.8	0.119853
82.9	0.119853
83	0.119806
83.1	0.119806
83.2	0.119806
83.3	0.119806
83.4	0.119806
83.5	0.119758
83.6	0.119758
83.7	0.119758
83.8	0.119758
83.9	0.119758
84	0.119758
84.1	0.119734
84.2	0.11971
84.3	0.11971
84.4	0.119663
84.5	0.11971
84.6	0.119663
84.7	0.119615
84.8	0.119663
84.9	0.119663
85	0.119615
85.1	0.119663
85.2	0.119615
85.3	0.119615
85.4	0.119615
85.5	0.119615
85.6	0.119615
85.7	0.119567
85.8	0.119615
85.9	0.119567
86	0.119567
86.1	0.119567
86.2	0.119567
86.3	0.119663
86.4	0.119424
86.5	0.11952
86.6	0.11952
86.7	0.119472
86.8	0.119567
86.9	0.11952
87	0.119377
87.1	0.119567
87.2	0.119424
87.3	0.119472
87.4	0.119472
87.5	0.119448
87.6	0.119424
87.7	0.119424
87.8	0.119377
87.9	0.119377
88	0.119424
88.1	0.119377
88.2	0.119329
88.3	0.119329
88.4	0.119329
88.5	0.119329
88.6	0.119329
88.7	0.119281
88.8	0.119281
88.9	0.119281
89	0.119281
89.1	0.119281
89.2	0.119281
89.3	0.119281
89.4	0.119281
89.5	0.119234
89.6	0.119234
89.7	0.119234
89.8	0.119234
89.9	0.119234
90	0.119234
90.1	0.119234
90.2	0.119186
90.3	0.119234
90.4	0.119138
90.5	0.119138
90.6	0.119138
90.7	0.119138
90.8	0.119138
90.9	0.119138
91	0.119091
91.1	0.119091
91.2	0.119138
91.3	0.119138
91.4	0.119091
91.5	0.119091
91.6	0.119091
91.7	0.119091
91.8	0.119091
91.9	0.119091
92	0.119091
92.1	0.119043
92.2	0.119091
92.3	0.119043
92.4	0.119043
92.5	0.119043
92.6	0.119043
92.7	0.119043
92.8	0.119043
92.9	0.118995
93	0.118995
93.1	0.118995
93.2	0.118995
93.3	0.118995
93.4	0.118948
93.5	0.118995
93.6	0.118948
93.7	0.118948
93.8	0.118948
93.9	0.1189
94	0.118948
94.1	0.1189
94.2	0.118912
94.3	0.1189
94.4	0.1189
94.5	0.1189
94.6	0.1189
94.7	0.1189
94.8	0.118852
94.9	0.118852
95	0.1189
95.1	0.118804
95.2	0.118852
95.3	0.118852
95.4	0.118804
95.5	0.118852
95.6	0.118804
95.7	0.118804
95.8	0.118804
95.9	0.118804
96	0.118804
96.1	0.118804
96.2	0.118804
96.3	0.118804
96.4	0.118804
96.5	0.118804
96.6	0.118757
96.7	0.118757
96.8	0.118757
96.9	0.118757
97	0.118757
97.1	0.118709
97.2	0.118757
97.3	0.118709
97.4	0.118709
97.5	0.118709
97.6	0.118709
97.7	0.118709
97.8	0.118661
97.9	0.118661
98	0.118661
98.1	0.118661
98.2	0.118661
98.3	0.118614
98.4	0.118614
98.5	0.118614
98.6	0.118614
98.7	0.118614
98.8	0.118566
98.9	0.118614
99	0.118566
99.1	0.118566
99.2	0.118614
99.3	0.118518
99.4	0.118566
99.5	0.118518
99.6	0.118566
99.7	0.118566
99.8	0.118518
99.9	0.118566
100	0.118518
100.1	0.118518
100.2	0.118471
100.3	0.118423
100.4	0.118471
100.5	0.118471
100.6	0.118471
100.7	0.118471
100.8	0.118423
100.9	0.118423
101	0.118423
101.1	0.118423
101.2	0.118423
101.3	0.118375
101.4	0.118423
101.5	0.118375
101.6	0.118423
101.7	0.118375
101.8	0.118375
101.9	0.118351
102	0.118328
102.1	0.118328
102.2	0.118375
102.3	0.118375
102.4	0.118328
102.5	0.11828
102.6	0.118328
102.7	0.11828
102.8	0.11828
102.9	0.11828
103	0.118232
103.1	0.118328
103.2	0.118232
103.3	0.11828
103.4	0.11828
103.5	0.118232
103.6	0.118232
103.7	0.118232
103.8	0.118232
103.9	0.118232
104	0.118185
104.1	0.118232
104.2	0.118137
104.3	0.118232
104.4	0.118185
104.5	0.118185
104.6	0.118137
104.7	0.118137
104.8	0.118137
104.9	0.118137
105	0.118137
105.1	0.118137
105.2	0.118137
105.3	0.118137
105.4	0.118089
105.5	0.118137
105.6	0.118089
105.7	0.118089
105.8	0.118089
105.9	0.118089
106	0.118089
106.1	0.118089
106.2	0.118089
106.3	0.118065
106.4	0.118042
106.5	0.118042
106.6	0.118042
106.7	0.118042
106.8	0.117994
106.9	0.117994
107	0.117994
107.1	0.117994
107.2	0.117994
107.3	0.117994
107.4	0.118042
107.5	0.117994
107.6	0.117946
107.7	0.117994
107.8	0.117946
107.9	0.117946
108	0.117946
108.1	0.117898
108.2	0.117898
108.3	0.117946
108.4	0.117946
108.5	0.117946
108.6	0.117898
108.7	0.117898
108.8	0.117898
108.9	0.117898
109	0.117898
109.1	0.117898
109.2	0.117898
109.3	0.117898
109.4	0.117851
109.5	0.117803
109.6	0.117898
109.7	0.117851
109.8	0.117898
109.9	0.117851
110	0.117851
110.1	0.117803
110.2	0.117851
110.3	0.117803
110.4	0.117803
110.5	0.117755
110.6	0.117755
110.7	0.117803
110.8	0.117803
110.9	0.117803
111	0.117779
111.1	0.117755
111.2	0.117755
111.3	0.117708
111.4	0.117755
111.5	0.117708
111.6	0.117755
111.7	0.117755
111.8	0.117708
111.9	0.11766
112	0.117708
112.1	0.117708
112.2	0.117708
112.3	0.117708
112.4	0.11766
112.5	0.11766
112.6	0.11766
112.7	0.11766
112.8	0.11766
112.9	0.11766
113	0.11766
113.1	0.117612
113.2	0.11766
113.3	0.117612
113.4	0.117612
113.5	0.117612
113.6	0.117612
113.7	0.117612
113.8	0.117612
113.9	0.117612
114	0.117612
114.1	0.117565
114.2	0.117565
114.3	0.117517
114.4	0.117565
114.5	0.117517
114.6	0.117517
114.7	0.117517
114.8	0.117517
114.9	0.117517
115	0.117517
115.1	0.117517
115.2	0.117517
115.3	0.117517
115.4	0.117469
115.5	0.117469
115.6	0.117469
115.7	0.117469
115.8	0.117469
115.9	0.117469
116	0.117469
116.1	0.117469
116.2	0.117469
116.3	0.117469
116.4	0.117374
116.5	0.117374
116.6	0.117386
116.7	0.117401
116.8	0.117422
116.9	0.117422
117	0.117422
117.1	0.117374
117.2	0.117374
117.3	0.117374
117.4	0.117374
117.5	0.117374
117.6	0.117326
117.7	0.117374
117.8	0.117326
117.9	0.117326
118	0.117326
118.1	0.117326
118.2	0.117326
118.3	0.117279
118.4	0.117279
118.5	0.117279
118.6	0.117279
118.7	0.117279
118.8	0.117279
118.9	0.117231
119	0.117279
119.1	0.117231
119.2	0.117231
119.3	0.117183
119.4	0.117279
119.5	0.117231
119.6	0.117183
119.7	0.117231
119.8	0.117231
119.9	0.117183
120	0.117183
120.1	0.117183
120.2	0.117136
120.3	0.117183
120.4	0.117136
120.5	0.117136
120.6	0.117136
120.7	0.117088
120.8	0.117088
120.9	0.117088
121	0.117136
121.1	0.117088
121.2	0.11704
121.3	0.117088
121.4	0.117088
121.5	0.117088
121.6	0.117088
121.7	0.117088
121.8	0.11704
121.9	0.117088
122	0.11704
122.1	0.11704
122.2	0.11704
122.3	0.11704
122.4	0.11704
122.5	0.116992
122.6	0.11704
122.7	0.116992
122.8	0.116992
122.9	0.116992
123	0.116992
123.1	0.116992
123.2	0.116992
123.3	0.116992
123.4	0.116945
123.5	0.116945
123.6	0.116945
123.7	0.116945
123.8	0.116945
123.9	0.116945
124	0.116945
124.1	0.116897
124.2	0.116945
124.3	0.116897
124.4	0.116897
124.5	0.116897
124.6	0.116897
124.7	0.116897
124.8	0.116897
124.9	0.116897
125	0.116849
125.1	0.116849
125.2	0.116849
125.3	0.116849
125.4	0.116849
125.5	0.116849
125.6	0.116849
125.7	0.116802
125.8	0.116802
125.9	0.116849
126	0.116802
126.1	0.116849
126.2	0.116802
126.3	0.116802
126.4	0.116802
126.5	0.116754
126.6	0.116802
126.7	0.116754
126.8	0.116754
126.9	0.116754
127	0.116706
127.1	0.116754
127.2	0.116706
127.3	0.116706
127.4	0.116706
127.5	0.116706
127.6	0.116706
127.7	0.116706
127.8	0.116706
127.9	0.116706
128	0.116706
128.1	0.116706
128.2	0.116659
128.3	0.116659
128.4	0.116611
128.5	0.116659
128.6	0.116611
128.7	0.116611
128.8	0.116611
128.9	0.116611
129	0.116611
129.1	0.116563
129.2	0.116611
129.3	0.116563
129.4	0.116563
129.5	0.116563
129.6	0.116563
129.7	0.116563
129.8	0.116563
129.9	0.116563
130	0.116563
130.1	0.116611
130.2	0.116563
130.3	0.116516
130.4	0.116563
130.5	0.116516
130.6	0.116516
130.7	0.116468
130.8	0.116516
130.9	0.116468
131	0.116516
131.1	0.116468
131.2	0.11642
131.3	0.116468
131.4	0.11642
131.5	0.116468
131.6	0.116468
131.7	0.11642
131.8	0.11642
131.9	0.116373
132	0.116468
132.1	0.116373
132.2	0.11642
132.3	0.11642
132.4	0.11642
132.5	0.11642
132.6	0.11642
132.7	0.11642
132.8	0.11642
132.9	0.116373
133	0.11642
133.1	0.116373
133.2	0.116373
133.3	0.116325
133.4	0.116373
133.5	0.116325
133.6	0.116325
133.7	0.116325
133.8	0.116325
133.9	0.116325
134	0.116325
134.1	0.116325
134.2	0.116325
134.3	0.116325
134.4	0.116325
134.5	0.116325
134.6	0.116277
134.7	0.116325
134.8	0.116277
134.9	0.116277
135	0.116277
135.1	0.116277
135.2	0.116277
135.3	0.11623
135.4	0.116277
135.5	0.11623
135.6	0.116277
135.7	0.11623
135.8	0.11623
135.9	0.11623
136	0.11623
136.1	0.11623
136.2	0.116182
136.3	0.116182
136.4	0.116182
136.5	0.116182
136.6	0.116182
136.7	0.116182
136.8	0.116134
136.9	0.116134
137	0.116134
137.1	0.116134
137.2	0.116134
137.3	0.116134
137.4	0.116134
137.5	0.116134
137.6	0.116134
137.7	0.116086
137.8	0.116086
137.9	0.116039
138	0.116086
138.1	0.116039
138.2	0.116086
138.3	0.116039
138.4	0.116039
138.5	0.116039
138.6	0.116039
138.7	0.116039
138.8	0.116039
138.9	0.116039
139	0.116039
139.1	0.116039
139.2	0.115991
139.3	0.116039
139.4	0.115991
139.5	0.115991
139.6	0.115991
139.7	0.115991
139.8	0.115991
139.9	0.115991
140	0.115991
140.1	0.115943
140.2	0.115991
140.3	0.115943
140.4	0.115991
140.5	0.115943
140.6	0.115943
140.7	0.115943
140.8	0.115896
140.9	0.115896
141	0.115943
141.1	0.115896
141.2	0.115943
141.3	0.115896
141.4	0.115896
141.5	0.115896
141.6	0.115896
141.7	0.115896
141.8	0.115896
141.9	0.115896
142	0.115896
142.1	0.115896
142.2	0.115896
142.3	0.115896
142.4	0.115848
142.5	0.115896
142.6	0.115848
142.7	0.115848
142.8	0.115848
142.9	0.115848
143	0.115848
143.1	0.115848
143.2	0.1158
143.3	0.1158
143.4	0.1158
143.5	0.1158
143.6	0.1158
143.7	0.1158
143.8	0.1158
143.9	0.1158
144	0.1158
144.1	0.115753
144.2	0.115753
144.3	0.115753
144.4	0.115753
144.5	0.115753
144.6	0.115753
144.7	0.115705
144.8	0.115753
144.9	0.115705
145	0.115753
145.1	0.115705
145.2	0.115705
145.3	0.115753
145.4	0.115753
145.5	0.115705
145.6	0.11561
145.7	0.115657
145.8	0.115705
145.9	0.115705
146	0.115705
146.1	0.115705
146.2	0.115705
146.3	0.115657
146.4	0.115657
146.5	0.115657
146.6	0.115705
146.7	0.115657
146.8	0.11561
146.9	0.115562
147	0.11561
147.1	0.11561
147.2	0.11561
147.3	0.11561
147.4	0.11561
147.5	0.115657
147.6	0.115562
147.7	0.11561
147.8	0.115657
147.9	0.115562
148	0.11561
148.1	0.115562
148.2	0.11561
148.3	0.115562
148.4	0.115562
148.5	0.11561
148.6	0.115562
148.7	0.11561
148.8	0.115562
148.9	0.115562
149	0.115562
149.1	0.115562
149.2	0.11561
149.3	0.115514
149.4	0.115562
149.5	0.115514
149.6	0.115514
149.7	0.115514
149.8	0.115514
149.9	0.115562
150	0.115514
150.1	0.115467
150.2	0.115514
150.3	0.115514
150.4	0.115467
150.5	0.115467
150.6	0.115467
150.7	0.115419
150.8	0.115467
150.9	0.115419
151	0.115467
151.1	0.115467
151.2	0.115419
151.3	0.115419
151.4	0.115371
151.5	0.115371
151.6	0.115371
151.7	0.115371
151.8	0.115371
151.9	0.115419
152	0.115419
152.1	0.115371
152.2	0.115371
152.3	0.115419
152.4	0.115371
152.5	0.115324
152.6	0.115324
152.7	0.115324
152.8	0.115324
152.9	0.115324
153	0.115324
153.1	0.115324
153.2	0.115324
153.3	0.115324
153.4	0.115324
153.5	0.115276
153.6	0.115276
153.7	0.115324
153.8	0.115276
153.9	0.115324
154	0.115228
154.1	0.115276
154.2	0.115276
154.3	0.115228
154.4	0.115228
154.5	0.115228
154.6	0.115228
154.7	0.115228
154.8	0.115228
154.9	0.115228
155	0.115228
155.1	0.115228
155.2	0.115228
155.3	0.115133
155.4	0.115228
155.5	0.115133
155.6	0.11518
155.7	0.11518
155.8	0.115133
155.9	0.115133
156	0.115133
156.1	0.115133
156.2	0.115133
156.3	0.115133
156.4	0.115133
156.5	0.115085
156.6	0.115133
156.7	0.115085
156.8	0.115085
156.9	0.115085
157	0.115085
157.1	0.115085
157.2	0.115085
157.3	0.115085
157.4	0.115061
157.5	0.115037
157.6	0.115037
157.7	0.115037
157.8	0.115037
157.9	0.115037
158	0.115037
158.1	0.115037
158.2	0.115037
158.3	0.11499
158.4	0.115037
158.5	0.11499
158.6	0.11499
158.7	0.11499
158.8	0.11499
158.9	0.11499
159	0.11499
159.1	0.11499
159.2	0.114942
159.3	0.114942
159.4	0.114942
159.5	0.114942
159.6	0.114942
159.7	0.114942
159.8	0.114894
159.9	0.114894
160	0.114894
160.1	0.114894
160.2	0.114894
160.3	0.114894
160.4	0.114894
160.5	0.114894
160.6	0.114894
160.7	0.114894
160.8	0.114847
160.9	0.114847
161	0.114847
161.1	0.114847
161.2	0.114847
161.3	0.114847
161.4	0.114847
161.5	0.114847
161.6	0.114847
161.7	0.114847
161.8	0.114847
161.9	0.114847
162	0.114847
162.1	0.114847
162.2	0.114847
162.3	0.114799
162.4	0.114799
162.5	0.114799
162.6	0.114799
162.7	0.114799
162.8	0.114751
162.9	0.114799
163	0.114751
163.1	0.114751
163.2	0.114799
163.3	0.114799
163.4	0.114799
163.5	0.114704
163.6	0.114704
163.7	0.114751
163.8	0.114751
163.9	0.114751
164	0.114704
164.1	0.114704
164.2	0.114751
164.3	0.114751
164.4	0.114704
164.5	0.114704
164.6	0.114704
164.7	0.114704
164.8	0.114656
164.9	0.114704
165	0.114656
165.1	0.114656
165.2	0.114704
165.3	0.114656
165.4	0.114704
165.5	0.114656
165.6	0.114656
165.7	0.114656
165.8	0.114656
165.9	0.114656
166	0.114656
166.1	0.114608
166.2	0.114656
166.3	0.114608
166.4	0.114656
166.5	0.114608
166.6	0.114608
166.7	0.114608
166.8	0.114561
166.9	0.114608
167	0.114561
167.1	0.114561
167.2	0.114561
167.3	0.114561
167.4	0.114561
167.5	0.114561
167.6	0.114561
167.7	0.114561
167.8	0.114513
167.9	0.114561
168	0.114465
168.1	0.114513
168.2	0.114513
168.3	0.114465
168.4	0.114513
168.5	0.114465
168.6	0.114465
168.7	0.114465
168.8	0.114465
168.9	0.114465
169	0.114465
169.1	0.114418
169.2	0.114418
169.3	0.114418
169.4	0.114418
169.5	0.114418
169.6	0.114418
169.7	0.114418
169.8	0.11437
169.9	0.114418
170	0.11437
170.1	0.114418
170.2	0.114418
170.3	0.11437
170.4	0.114418
170.5	0.11437
170.6	0.11437
170.7	0.11437
170.8	0.114322
170.9	0.11437
171	0.114322
171.1	0.114322
171.2	0.114322
171.3	0.114275
171.4	0.114322
171.5	0.114275
171.6	0.114322
171.7	0.114275
171.8	0.114322
171.9	0.114322
172	0.114227
172.1	0.114322
172.2	0.114227
172.3	0.114227
172.4	0.114275
172.5	0.114227
172.6	0.114275
172.7	0.114227
172.8	0.114227
172.9	0.114227
173	0.114227
173.1	0.114227
173.2	0.114227
173.3	0.114179
173.4	0.114179
173.5	0.114179
173.6	0.114179
173.7	0.114179
173.8	0.114179
173.9	0.114179
174	0.114131
174.1	0.114179
174.2	0.114131
174.3	0.114179
174.4	0.114131
174.5	0.114131
174.6	0.114131
174.7	0.114131
174.8	0.114131
174.9	0.114131
175	0.114131
175.1	0.114084
175.2	0.114084
175.3	0.114131
175.4	0.114084
175.5	0.114131
175.6	0.114131
175.7	0.11412
175.8	0.114131
175.9	0.114084
176	0.114131
176.1	0.114036
176.2	0.114036
176.3	0.114084
176.4	0.114036
176.5	0.114084
176.6	0.113988
176.7	0.114036
176.8	0.114036
176.9	0.114036
177	0.114036
177.1	0.114036
177.2	0.114036
177.3	0.114036
177.4	0.113941
177.5	0.114036
177.6	0.113941
177.7	0.113988
177.8	0.113988
177.9	0.113988
178	0.114036
178.1	0.113988
178.2	0.114036
178.3	0.113988
178.4	0.113988
178.5	0.113988
178.6	0.113941
178.7	0.113941
178.8	0.113941
178.9	0.113988
179	0.113988
179.1	0.113941
179.2	0.113941
179.3	0.113941
179.4	0.113941
179.5	0.113941
179.6	0.113941
179.7	0.113893
179.8	0.113893
179.9	0.113893
180	0.113893
180.1	0.113893
180.2	0.113845
180.3	0.113845
180.4	0.113845
180.5	0.113845
180.6	0.113845
180.7	0.113845
180.8	0.113845
180.9	0.113893
181	0.113845
181.1	0.113893
181.2	0.113845
181.3	0.113845
181.4	0.113845
181.5	0.113845
181.6	0.113845
181.7	0.113845
181.8	0.113845
181.9	0.113798
182	0.113798
182.1	0.113798
182.2	0.113798
182.3	0.113798
182.4	0.113798
182.5	0.113798
182.6	0.113845
182.7	0.113845
182.8	0.113845
182.9	0.113798
183	0.11375
183.1	0.113798
183.2	0.11375
183.3	0.113798
183.4	0.11375
183.5	0.11375
183.6	0.113798
183.7	0.113798
183.8	0.113798
183.9	0.113798
184	0.113798
184.1	0.113798
184.2	0.11375
184.3	0.11375
184.4	0.11375
184.5	0.11375
184.6	0.11375
184.7	0.11375
184.8	0.113798
184.9	0.11375
185	0.113702
185.1	0.11375
185.2	0.113702
185.3	0.113702
185.4	0.113702
185.5	0.113702
185.6	0.113702
185.7	0.113702
185.8	0.113655
185.9	0.113655
186	0.113702
186.1	0.113702
186.2	0.113702
186.3	0.113702
186.4	0.113702
186.5	0.113702
186.6	0.113655
186.7	0.113702
186.8	0.113655
186.9	0.113655
187	0.113655
187.1	0.113655
187.2	0.113655
187.3	0.113607
187.4	0.113655
187.5	0.113607
187.6	0.113607
187.7	0.113607
187.8	0.113607
187.9	0.113655
188	0.113607
188.1	0.113559
188.2	0.113607
188.3	0.113559
188.4	0.113607
188.5	0.113559
188.6	0.113607
188.7	0.113559
188.8	0.113559
188.9	0.113559
189	0.113559
189.1	0.113559
189.2	0.113559
189.3	0.113559
189.4	0.113559
189.5	0.113512
189.6	0.113512
189.7	0.113512
189.8	0.113512
189.9	0.113512
190	0.113512
190.1	0.113464
190.2	0.113464
190.3	0.113464
190.4	0.113464
190.5	0.113464
190.6	0.113512
190.7	0.113464
190.8	0.113512
190.9	0.113464
191	0.113512
191.1	0.113464
191.2	0.113464
191.3	0.113464
191.4	0.113464
191.5	0.113464
191.6	0.113464
191.7	0.113464
191.8	0.113416
191.9	0.113464
192	0.113416
192.1	0.113416
192.2	0.113416
192.3	0.113416
192.4	0.113416
192.5	0.113416
192.6	0.113416
192.7	0.113416
192.8	0.113416
192.9	0.113416
193	0.113416
193.1	0.113369
193.2	0.113369
193.3	0.113369
193.4	0.113369
193.5	0.113369
193.6	0.113369
193.7	0.113369
193.8	0.113321
193.9	0.113321
194	0.113369
194.1	0.113369
194.2	0.113369
194.3	0.113321
194.4	0.113321
194.5	0.113321
194.6	0.113321
194.7	0.113321
194.8	0.113273
194.9	0.113321
195	0.113273
195.1	0.113273
195.2	0.113273
195.3	0.113273
195.4	0.113273
195.5	0.113225
195.6	0.113273
195.7	0.113225
195.8	0.113225
195.9	0.113273
196	0.113273
196.1	0.113225
196.2	0.113225
196.3	0.113225
196.4	0.113225
196.5	0.113225
196.6	0.113225
196.7	0.113178
196.8	0.113225
196.9	0.113178
197	0.113225
197.1	0.113178
197.2	0.113178
197.3	0.113178
197.4	0.113178
197.5	0.113178
197.6	0.113178
197.7	0.113178
197.8	0.113178
197.9	0.113178
198	0.11313
198.1	0.11313
198.2	0.11313
198.3	0.11313
198.4	0.11313
198.5	0.113082
198.6	0.113082
198.7	0.11313
198.8	0.11313
198.9	0.11313
199	0.11313
199.1	0.11313
199.2	0.11313
199.3	0.113082
199.4	0.113082
199.5	0.113035
199.6	0.113035
199.7	0.113082
[truncated: 248,003+ more rows]
